# Supplementary material for: Flutolanil [N-(3-isopropoxyphen­yl)-2-(trifluoro­meth­yl)benzamide]
Source: Acta Crystallogr Sect E Struct Rep Online. 2010 Sep 4;66(Pt 10):o2471. doi: 10.1107/S1600536810034422 (PMC2983365; doi:10.1107/S1600536810034422)
Supplement: Supplementary file 1 [file e-66-o2471-sup1.cif]

##############################################################################
###                                                                        ###
###        Electronic paper (Acta Crystallographica Section E)             ###
###                                                                        ###
##############################################################################
#                                                                            #
# This CIF contains the data in a paper accepted for publication in Acta     #
# Crystallographica Section E. It conforms to the requirements of Notes      #
# for Authors for Section E, and has been peer reviewed under the auspices   #
# of the IUCr Commission on Journals.                                        #
#                                                                            #
# Full details of the Crystallographic Information File format               #
# are given in the paper "The Crystallographic Information File (CIF):       #
# a New Standard Archive File for Crystallography" by S. R. Hall, F. H.      #
# Allen and I. D. Brown [Acta Cryst. (1991), A47, 655-685].                  #
#                                                                            #
# The current version of the core CIF dictionary is obtainable from          #
# ftp://ftp.iucr.org/pub/cif_core.dic. The current version number is 2.4.    #
#                                                                            #
# Software is freely available for graphical display of the structure(s) in  #
# this CIF.  For information consult the CIF home page http://www.iucr.org/  #
# cif/home.html                                                              #
#                                                                            #
# This file may be used for bona fide research purposes within the           #
# scientific community so long as proper attribution is given to the journal # 
# article from which it was obtained.                                        #
#                                                                            #
##############################################################################
                                             
data_global
_audit_creation_method     'form.cif (version 2.0)'
_journal_data_validation_number     ?
_journal_date_recd_electronic     2010-08-20
_journal_date_accepted     2010-08-26
_journal_name_full     'Acta Crystallographica, Section E'
_journal_year     2010
_journal_volume     66
_journal_issue     10
_journal_page_first     o2471
_journal_page_last     o2471
_journal_paper_category     QO
_journal_coeditor_code     LX2169
_publ_contact_author_name     'Tae Ho Kim'
_publ_contact_author_address
;
Department of Chemistry
Gyeongsang National University
Jinju 660-701
Republic of Korea
;
_publ_contact_author_email
;
jaeskim@gnu.ac.kr, thkim@gnu.ac.kr
;
_publ_contact_author_fax     '+82-55-758-5532'
_publ_contact_author_phone     '+82-55-751-6024'
_publ_section_title
;
Flutolanil [<i>N</i>-(3-isopropoxyphenyl)-2-(trifluoromethyl)benzamide]
;
loop_
    _publ_author_name
    _publ_author_address
    'Kim, Hyunjee'
;
Department of Chemistry and Research Institute of Natural Sciences
Gyeongsang National University,
Jinju 660-701, Republic of Korea
;
    'Yang, Hojin'
;
Department of Chemistry and Research Institute of Natural Sciences
Gyeongsang National University,
Jinju 660-701, Republic of Korea
;
    'Kim, Jae Sang'
;
Department of Chemistry and Research Institute of Natural Sciences
Gyeongsang National University,
Jinju 660-701, Republic of Korea
;
    'Moon, Suk-Hee'
;
Subdivision of Food Science, Kyungnam College of Information and Technology,
Busan 616-701, Republic of Korea
;
    'Kim, Tae Ho'
;
Department of Chemistry and Research Institute of Natural Sciences
Gyeongsang National University,
Jinju 660-701, Republic of Korea
;
data_I
_audit_creation_method     SHELXTL
_chemical_name_systematic
;
<i>N</i>-(3-isopropoxyphenyl)-2-(trifluoromethyl)benzamide
;
_chemical_name_common     Flutolanil
_chemical_formula_moiety     'C17 H16 F3 N O2'
_chemical_formula_sum     'C17 H16 F3 N O2'
_chemical_formula_iupac     'C17 H16 F3 N O2'
_chemical_formula_weight     323.31
_chemical_melting_point     ?
_symmetry_cell_setting     triclinic
_symmetry_space_group_name_H-M     'P -1'
_symmetry_space_group_name_Hall     '-P 1'
loop_
    _symmetry_equiv_pos_as_xyz
    'x, y, z'
    '-x, -y, -z'
_cell_length_a     9.3264(3)
_cell_length_b     11.9326(3)
_cell_length_c     15.2208(3)
_cell_angle_alpha     71.125(2)
_cell_angle_beta     87.493(2)
_cell_angle_gamma     79.495(2)
_cell_volume     1575.73(7)
_cell_formula_units_Z     4
_cell_measurement_reflns_used     5677
_cell_measurement_theta_min     2.22
_cell_measurement_theta_max     28.31
_cell_measurement_temperature     173(2)
_exptl_crystal_description     block
_exptl_crystal_colour     colourless
_exptl_crystal_size_max     0.29
_exptl_crystal_size_mid     0.25
_exptl_crystal_size_min     0.20
_exptl_crystal_density_diffrn     1.363
_exptl_crystal_density_meas     ?
_exptl_crystal_density_method     'not measured'
_exptl_crystal_F_000     672
_exptl_absorpt_coefficient_mu     0.113
_exptl_absorpt_correction_type     multi-scan
_exptl_absorpt_process_details     '(SADABS; Sheldrick, 1996)'
_exptl_absorpt_correction_T_min     0.9680
_exptl_absorpt_correction_T_max     0.9778
_exptl_special_details
;
;
_diffrn_ambient_temperature     173(2)
_diffrn_radiation_type     MoK\a
_diffrn_radiation_wavelength     0.71073
_diffrn_radiation_source     'rotating anode'
_diffrn_radiation_monochromator     'graphite multilayer'
_diffrn_measurement_device_type     'Bruker SMART APEXII CCD'
_diffrn_measurement_method     '\f and \w scans'
_diffrn_detector_area_resol_mean     10.0
_diffrn_reflns_number     14333
_diffrn_reflns_av_R_equivalents     0.0253
_diffrn_reflns_av_sigmaI/netI     0.0360
_diffrn_reflns_theta_min     1.41
_diffrn_reflns_theta_max     27.00
_diffrn_reflns_theta_full     27.00
_diffrn_measured_fraction_theta_max     0.984
_diffrn_measured_fraction_theta_full     0.984
_diffrn_reflns_limit_h_min     -9
_diffrn_reflns_limit_h_max     11
_diffrn_reflns_limit_k_min     -15
_diffrn_reflns_limit_k_max     15
_diffrn_reflns_limit_l_min     -19
_diffrn_reflns_limit_l_max     19
_diffrn_standards_number     0
_diffrn_standards_interval_count     .
_diffrn_standards_interval_time     .
_diffrn_standards_decay_%     ?
_refine_special_details
;
Refinement of <i>F</i>^2^ against ALL reflections. The weighted <i>R</i>-factor
<i>wR</i> and goodness of fit <i>S</i> are based on <i>F</i>^2^, conventional
<i>R</i>-factors <i>R</i> are based on <i>F</i>, with <i>F</i> set to zero for
negative <i>F</i>^2^. The threshold expression of <i>F</i>^2^ >
\s(<i>F</i>^2^) is used only for calculating <i>R</i>-factors(gt) <i>etc</i>.
and is not relevant to the choice of reflections for refinement.
<i>R</i>-factors based on <i>F</i>^2^ are statistically about twice as large
as those based on <i>F</i>, and <i>R</i>- factors based on ALL data will be
even larger.
;
_reflns_number_total     6778
_reflns_number_gt     5306
_reflns_threshold_expression     I>2\s(I)
_refine_ls_structure_factor_coef     Fsqd
_refine_ls_matrix_type     full
_refine_ls_R_factor_all     0.0563
_refine_ls_R_factor_gt     0.0423
_refine_ls_wR_factor_gt     0.1054
_refine_ls_wR_factor_ref     0.1107
_refine_ls_goodness_of_fit_ref     1.075
_refine_ls_restrained_S_all     1.075
_refine_ls_number_reflns     6778
_refine_ls_number_parameters     419
_refine_ls_number_restraints     0
_refine_ls_hydrogen_treatment     constr
_refine_ls_weighting_scheme     calc
_refine_ls_weighting_details
         'calc w=1/[\s^2^(Fo^2^)+(0.0500P)^2^+0.2420P] where P=(Fo^2^+2Fc^2^)/3'
_atom_sites_solution_hydrogens     difmap
_atom_sites_solution_primary     direct
_atom_sites_solution_secondary     difmap
_refine_ls_shift/su_max     0.000
_refine_ls_shift/su_mean     0.000
_refine_diff_density_max     0.213
_refine_diff_density_min     -0.252
_refine_ls_extinction_method     none
_refine_ls_extinction_coef     ?
loop_
    _atom_type_symbol
    _atom_type_description
    _atom_type_scat_dispersion_real
    _atom_type_scat_dispersion_imag
    _atom_type_scat_source
    'C' 'C' 0.0033 0.0016
                         'International Tables Vol C Tables 4.2.6.8 and 6.1.1.4'
    'H' 'H' 0.0000 0.0000
                         'International Tables Vol C Tables 4.2.6.8 and 6.1.1.4'
    'N' 'N' 0.0061 0.0033
                         'International Tables Vol C Tables 4.2.6.8 and 6.1.1.4'
    'O' 'O' 0.0106 0.0060
                         'International Tables Vol C Tables 4.2.6.8 and 6.1.1.4'
    'F' 'F' 0.0171 0.0103
                         'International Tables Vol C Tables 4.2.6.8 and 6.1.1.4'
_computing_data_collection     'APEX2 (Bruker, 2006)'
_computing_cell_refinement     'SAINT (Bruker, 2006)'
_computing_data_reduction     'SAINT (Bruker, 2006)'
_computing_structure_solution     'SHELXTL (Sheldrick, 2008)'
_computing_structure_refinement     'SHELXTL (Sheldrick, 2008)'
_computing_molecular_graphics
                     'SHELXTL (Sheldrick, 2008) and DIAMOND (Brandenburg, 1998)'
_computing_publication_material     'SHELXTL (Sheldrick, 2008)'
loop_
    _atom_site_type_symbol
    _atom_site_label
    _atom_site_fract_x
    _atom_site_fract_y
    _atom_site_fract_z
    _atom_site_U_iso_or_equiv
    _atom_site_adp_type
    _atom_site_calc_flag
    _atom_site_refinement_flags
    _atom_site_occupancy
    _atom_site_disorder_assembly
    _atom_site_disorder_group
    F F1 0.72396(12) -0.13855(11) 0.10482(7) 0.0653(3) Uani d . 1 . .
    F F2 0.93326(12) -0.10004(10) 0.06050(6) 0.0579(3) Uani d . 1 . .
    F F3 0.88346(16) -0.27044(10) 0.06979(7) 0.0742(4) Uani d . 1 . .
    F F4 0.41964(12) -0.27986(8) 0.40792(6) 0.0533(3) Uani d . 1 . .
    F F5 0.63192(12) -0.34713(11) 0.36852(7) 0.0676(3) Uani d . 1 . .
    F F6 0.46092(15) -0.44715(9) 0.37974(8) 0.0694(3) Uani d . 1 . .
    O O1 1.05303(11) 0.01411(10) 0.20277(8) 0.0416(3) Uani d . 1 . .
    O O2 0.44736(11) 0.40242(8) 0.14189(7) 0.0356(2) Uani d . 1 . .
    O O3 0.56201(10) -0.06249(9) 0.29773(7) 0.0358(2) Uani d . 1 . .
    O O4 -0.01982(11) 0.27137(9) 0.40762(7) 0.0365(2) Uani d . 1 . .
    N N1 0.80616(12) 0.03637(10) 0.19997(8) 0.0311(3) Uani d . 1 . .
    H H1N 0.7330 -0.0033 0.2141 0.037 Uiso calc R 1 . .
    N N2 0.31422(12) -0.00838(10) 0.29585(7) 0.0278(2) Uani d . 1 . .
    H H2N 0.2346 -0.0189 0.2729 0.033 Uiso calc R 1 . .
    C C1 0.86575(18) -0.18719(15) 0.11217(10) 0.0411(4) Uani d . 1 . .
    C C2 0.92024(15) -0.23796(13) 0.21080(9) 0.0330(3) Uani d . 1 . .
    C C3 0.94306(18) -0.36147(14) 0.25362(11) 0.0416(4) Uani d . 1 . .
    H H3 0.9202 -0.4119 0.2211 0.050 Uiso calc R 1 . .
    C C4 0.9986(2) -0.41184(15) 0.34305(11) 0.0488(4) Uani d . 1 . .
    H H4 1.0137 -0.4966 0.3719 0.059 Uiso calc R 1 . .
    C C5 1.03223(19) -0.33923(15) 0.39034(11) 0.0482(4) Uani d . 1 . .
    H H5 1.0710 -0.3738 0.4518 0.058 Uiso calc R 1 . .
    C C6 1.00960(17) -0.21587(15) 0.34832(10) 0.0406(4) Uani d . 1 . .
    H H6 1.0336 -0.1662 0.3813 0.049 Uiso calc R 1 . .
    C C7 0.95242(14) -0.16344(13) 0.25875(9) 0.0304(3) Uani d . 1 . .
    C C8 0.94110(15) -0.02947(13) 0.21688(9) 0.0307(3) Uani d . 1 . .
    C C9 0.76977(15) 0.16387(12) 0.16153(9) 0.0287(3) Uani d . 1 . .
    C C10 0.86874(16) 0.23390(14) 0.11281(10) 0.0375(3) Uani d . 1 . .
    H H10 0.9651 0.1980 0.1030 0.045 Uiso calc R 1 . .
    C C11 0.82379(18) 0.35794(15) 0.07864(10) 0.0426(4) Uani d . 1 . .
    H H11 0.8917 0.4069 0.0468 0.051 Uiso calc R 1 . .
    C C12 0.68377(17) 0.41177(13) 0.08955(10) 0.0371(3) Uani d . 1 . .
    H H12 0.6556 0.4968 0.0655 0.045 Uiso calc R 1 . .
    C C13 0.58392(15) 0.34064(12) 0.13603(9) 0.0295(3) Uani d . 1 . .
    C C14 0.62674(15) 0.21664(12) 0.17305(9) 0.0282(3) Uani d . 1 . .
    H H14 0.5591 0.1681 0.2060 0.034 Uiso calc R 1 . .
    C C15 0.32963(16) 0.33676(12) 0.17713(10) 0.0344(3) Uani d . 1 . .
    H H15 0.3616 0.2710 0.2365 0.041 Uiso calc R 1 . .
    C C16 0.20828(19) 0.42797(15) 0.19619(12) 0.0506(5) Uani d . 1 . .
    H H16A 0.2392 0.4548 0.2456 0.076 Uiso calc R 1 . .
    H H16B 0.1215 0.3912 0.2157 0.076 Uiso calc R 1 . .
    H H16C 0.1853 0.4972 0.1396 0.076 Uiso calc R 1 . .
    C C17 0.28423(18) 0.28361(15) 0.10776(11) 0.0438(4) Uani d . 1 . .
    H H17A 0.2418 0.3486 0.0525 0.066 Uiso calc R 1 . .
    H H17B 0.2117 0.2329 0.1355 0.066 Uiso calc R 1 . .
    H H17C 0.3697 0.2347 0.0901 0.066 Uiso calc R 1 . .
    C C18 0.49043(19) -0.33559(14) 0.35097(11) 0.0433(4) Uani d . 1 . .
    C C19 0.44895(16) -0.27094(13) 0.25121(10) 0.0355(3) Uani d . 1 . .
    C C20 0.4374(2) -0.33761(15) 0.19284(12) 0.0485(4) Uani d . 1 . .
    H H20 0.4584 -0.4230 0.2162 0.058 Uiso calc R 1 . .
    C C21 0.3958(2) -0.28018(18) 0.10115(13) 0.0565(5) Uani d . 1 . .
    H H21 0.3891 -0.3262 0.0614 0.068 Uiso calc R 1 . .
    C C22 0.3637(2) -0.15650(18) 0.06703(12) 0.0539(5) Uani d . 1 . .
    H H22 0.3335 -0.1173 0.0040 0.065 Uiso calc R 1 . .
    C C23 0.37535(18) -0.08950(15) 0.12429(10) 0.0412(4) Uani d . 1 . .
    H H23 0.3528 -0.0042 0.1004 0.049 Uiso calc R 1 . .
    C C24 0.41967(14) -0.14543(12) 0.21644(9) 0.0297(3) Uani d . 1 . .
    C C25 0.44013(15) -0.06876(12) 0.27467(9) 0.0275(3) Uani d . 1 . .
    C C26 0.29226(14) 0.06987(11) 0.35002(8) 0.0254(3) Uani d . 1 . .
    C C27 0.14916(15) 0.12932(11) 0.35161(9) 0.0268(3) Uani d . 1 . .
    H H27 0.0743 0.1161 0.3177 0.032 Uiso calc R 1 . .
    C C28 0.11661(15) 0.20774(12) 0.40283(9) 0.0290(3) Uani d . 1 . .
    C C29 0.22679(16) 0.22750(13) 0.45182(9) 0.0348(3) Uani d . 1 . .
    H H29 0.2054 0.2817 0.4865 0.042 Uiso calc R 1 . .
    C C30 0.36701(17) 0.16775(13) 0.44951(10) 0.0351(3) Uani d . 1 . .
    H H30 0.4417 0.1813 0.4833 0.042 Uiso calc R 1 . .
    C C31 0.40278(15) 0.08807(12) 0.39927(9) 0.0297(3) Uani d . 1 . .
    H H31 0.5001 0.0472 0.3987 0.036 Uiso calc R 1 . .
    C C32 -0.14292(15) 0.24713(13) 0.36633(9) 0.0323(3) Uani d . 1 . .
    H H32 -0.1172 0.2439 0.3026 0.039 Uiso calc R 1 . .
    C C33 -0.18436(19) 0.12950(15) 0.42444(12) 0.0493(4) Uani d . 1 . .
    H H33A -0.1006 0.0643 0.4307 0.074 Uiso calc R 1 . .
    H H33B -0.2658 0.1138 0.3943 0.074 Uiso calc R 1 . .
    H H33C -0.2136 0.1338 0.4861 0.074 Uiso calc R 1 . .
    C C34 -0.26441(18) 0.35293(15) 0.35933(11) 0.0451(4) Uani d . 1 . .
    H H34A -0.2836 0.3607 0.4211 0.068 Uiso calc R 1 . .
    H H34B -0.3529 0.3398 0.3346 0.068 Uiso calc R 1 . .
    H H34C -0.2354 0.4267 0.3178 0.068 Uiso calc R 1 . .
loop_
    _atom_site_aniso_label
    _atom_site_aniso_U_11
    _atom_site_aniso_U_22
    _atom_site_aniso_U_33
    _atom_site_aniso_U_12
    _atom_site_aniso_U_13
    _atom_site_aniso_U_23
    F1 0.0450(6) 0.0899(9) 0.0554(6) -0.0044(6) -0.0153(5) -0.0178(6)
    F2 0.0718(7) 0.0689(7) 0.0350(5) -0.0267(6) 0.0019(5) -0.0119(5)
    F3 0.1204(11) 0.0642(7) 0.0508(6) -0.0126(7) -0.0116(6) -0.0364(5)
    F4 0.0734(7) 0.0427(5) 0.0395(5) -0.0005(5) 0.0080(5) -0.0137(4)
    F5 0.0504(7) 0.0775(8) 0.0618(6) 0.0063(6) -0.0135(5) -0.0123(6)
    F6 0.1035(10) 0.0319(5) 0.0681(7) -0.0118(6) 0.0020(6) -0.0100(5)
    O1 0.0247(6) 0.0436(6) 0.0585(7) -0.0057(5) -0.0061(5) -0.0187(5)
    O2 0.0344(6) 0.0246(5) 0.0453(5) -0.0040(4) 0.0047(4) -0.0089(4)
    O3 0.0222(5) 0.0448(6) 0.0462(6) -0.0057(4) 0.0003(4) -0.0226(5)
    O4 0.0299(5) 0.0406(6) 0.0459(5) -0.0004(4) -0.0003(4) -0.0264(5)
    N1 0.0234(6) 0.0320(6) 0.0390(6) -0.0047(5) 0.0000(5) -0.0132(5)
    N2 0.0220(6) 0.0293(6) 0.0359(6) -0.0040(4) -0.0029(4) -0.0156(5)
    C1 0.0435(9) 0.0461(9) 0.0404(8) -0.0114(7) -0.0014(7) -0.0209(7)
    C2 0.0283(7) 0.0371(8) 0.0352(7) -0.0016(6) 0.0031(6) -0.0165(6)
    C3 0.0451(9) 0.0372(8) 0.0468(8) -0.0040(7) 0.0063(7) -0.0218(7)
    C4 0.0545(10) 0.0364(8) 0.0466(9) 0.0048(7) 0.0085(8) -0.0093(7)
    C5 0.0502(10) 0.0506(10) 0.0345(7) 0.0067(8) -0.0030(7) -0.0091(7)
    C6 0.0403(9) 0.0470(9) 0.0357(7) -0.0006(7) -0.0041(6) -0.0181(7)
    C7 0.0222(7) 0.0362(7) 0.0338(7) -0.0003(5) 0.0002(5) -0.0154(6)
    C8 0.0250(7) 0.0390(8) 0.0331(7) -0.0035(6) -0.0028(5) -0.0189(6)
    C9 0.0289(7) 0.0317(7) 0.0279(6) -0.0056(5) -0.0033(5) -0.0123(5)
    C10 0.0282(8) 0.0451(9) 0.0364(7) -0.0067(6) 0.0024(6) -0.0094(6)
    C11 0.0388(9) 0.0442(9) 0.0406(8) -0.0166(7) 0.0041(7) -0.0034(7)
    C12 0.0412(9) 0.0311(7) 0.0363(7) -0.0101(6) -0.0012(6) -0.0051(6)
    C13 0.0324(8) 0.0306(7) 0.0268(6) -0.0061(6) -0.0011(5) -0.0102(5)
    C14 0.0276(7) 0.0291(7) 0.0301(6) -0.0080(5) 0.0002(5) -0.0107(5)
    C15 0.0323(8) 0.0271(7) 0.0374(7) -0.0029(6) 0.0047(6) -0.0035(6)
    C16 0.0435(10) 0.0376(8) 0.0577(10) 0.0044(7) 0.0133(8) -0.0057(7)
    C17 0.0381(9) 0.0412(9) 0.0490(9) -0.0094(7) -0.0027(7) -0.0088(7)
    C18 0.0468(10) 0.0314(8) 0.0499(9) -0.0016(7) 0.0040(7) -0.0138(7)
    C19 0.0301(8) 0.0350(8) 0.0452(8) -0.0027(6) 0.0025(6) -0.0200(6)
    C20 0.0529(10) 0.0396(9) 0.0614(10) -0.0045(7) 0.0019(8) -0.0295(8)
    C21 0.0642(12) 0.0623(12) 0.0597(11) -0.0069(9) -0.0044(9) -0.0439(9)
    C22 0.0592(12) 0.0651(12) 0.0423(9) 0.0003(9) -0.0109(8) -0.0284(8)
    C23 0.0428(9) 0.0405(8) 0.0405(8) 0.0017(7) -0.0056(7) -0.0172(7)
    C24 0.0212(7) 0.0341(7) 0.0371(7) -0.0024(5) 0.0008(5) -0.0174(6)
    C25 0.0246(7) 0.0269(7) 0.0304(6) -0.0035(5) 0.0008(5) -0.0090(5)
    C26 0.0284(7) 0.0225(6) 0.0243(6) -0.0048(5) 0.0002(5) -0.0060(5)
    C27 0.0264(7) 0.0259(6) 0.0291(6) -0.0053(5) -0.0008(5) -0.0098(5)
    C28 0.0297(7) 0.0282(7) 0.0293(6) -0.0038(5) 0.0011(5) -0.0103(5)
    C29 0.0403(8) 0.0355(8) 0.0336(7) -0.0043(6) -0.0015(6) -0.0190(6)
    C30 0.0348(8) 0.0395(8) 0.0345(7) -0.0075(6) -0.0075(6) -0.0155(6)
    C31 0.0274(7) 0.0313(7) 0.0300(6) -0.0042(5) -0.0038(5) -0.0093(5)
    C32 0.0296(7) 0.0351(7) 0.0329(7) -0.0017(6) -0.0004(6) -0.0141(6)
    C33 0.0372(9) 0.0466(9) 0.0577(10) -0.0097(7) 0.0039(7) -0.0070(8)
    C34 0.0373(9) 0.0466(9) 0.0495(9) 0.0064(7) -0.0015(7) -0.0202(7)
_geom_special_details
;
All e.s.d.'s (except the e.s.d. in the dihedral angle between two l.s. planes)
are estimated using the full covariance matrix. The cell e.s.d.'s are taken
into account individually in the estimation of e.s.d.'s in distances, angles
and torsion angles; correlations between e.s.d.'s in cell parameters are only
used when they are defined by crystal symmetry. An approximate (isotropic)
treatment of cell e.s.d.'s is used for estimating e.s.d.'s involving l.s.
planes.
;
loop_
    _geom_bond_atom_site_label_1
    _geom_bond_atom_site_label_2
    _geom_bond_site_symmetry_2
    _geom_bond_distance
    _geom_bond_publ_flag
    F1 C1 . 1.3375(19) ?
    F2 C1 . 1.3276(19) ?
    F3 C1 . 1.3325(18) ?
    F4 C18 . 1.3387(17) ?
    F5 C18 . 1.331(2) ?
    F6 C18 . 1.3362(19) ?
    O1 C8 . 1.2298(18) ?
    O2 C13 . 1.3652(16) ?
    O2 C15 . 1.4482(17) ?
    O3 C25 . 1.2264(17) ?
    O4 C28 . 1.3697(16) ?
    O4 C32 . 1.4486(18) ?
    N1 C8 . 1.3433(17) ?
    N1 C9 . 1.4231(17) ?
    N1 H1N . 0.8800 ?
    N2 C25 . 1.3456(16) ?
    N2 C26 . 1.4167(16) ?
    N2 H2N . 0.8800 ?
    C1 C2 . 1.498(2) ?
    C2 C3 . 1.385(2) ?
    C2 C7 . 1.396(2) ?
    C3 C4 . 1.379(2) ?
    C3 H3 . 0.9500 ?
    C4 C5 . 1.374(3) ?
    C4 H4 . 0.9500 ?
    C5 C6 . 1.382(2) ?
    C5 H5 . 0.9500 ?
    C6 C7 . 1.387(2) ?
    C6 H6 . 0.9500 ?
    C7 C8 . 1.503(2) ?
    C9 C10 . 1.386(2) ?
    C9 C14 . 1.3969(18) ?
    C10 C11 . 1.390(2) ?
    C10 H10 . 0.9500 ?
    C11 C12 . 1.375(2) ?
    C11 H11 . 0.9500 ?
    C12 C13 . 1.389(2) ?
    C12 H12 . 0.9500 ?
    C13 C14 . 1.3896(18) ?
    C14 H14 . 0.9500 ?
    C15 C17 . 1.506(2) ?
    C15 C16 . 1.5087(19) ?
    C15 H15 . 1.0000 ?
    C16 H16A . 0.9800 ?
    C16 H16B . 0.9800 ?
    C16 H16C . 0.9800 ?
    C17 H17A . 0.9800 ?
    C17 H17B . 0.9800 ?
    C17 H17C . 0.9800 ?
    C18 C19 . 1.495(2) ?
    C19 C20 . 1.389(2) ?
    C19 C24 . 1.396(2) ?
    C20 C21 . 1.378(3) ?
    C20 H20 . 0.9500 ?
    C21 C22 . 1.376(3) ?
    C21 H21 . 0.9500 ?
    C22 C23 . 1.379(2) ?
    C22 H22 . 0.9500 ?
    C23 C24 . 1.388(2) ?
    C23 H23 . 0.9500 ?
    C24 C25 . 1.5041(19) ?
    C26 C31 . 1.388(2) ?
    C26 C27 . 1.3957(18) ?
    C27 C28 . 1.3869(18) ?
    C27 H27 . 0.9500 ?
    C28 C29 . 1.392(2) ?
    C29 C30 . 1.376(2) ?
    C29 H29 . 0.9500 ?
    C30 C31 . 1.3902(19) ?
    C30 H30 . 0.9500 ?
    C31 H31 . 0.9500 ?
    C32 C33 . 1.506(2) ?
    C32 C34 . 1.5136(19) ?
    C32 H32 . 1.0000 ?
    C33 H33A . 0.9800 ?
    C33 H33B . 0.9800 ?
    C33 H33C . 0.9800 ?
    C34 H34A . 0.9800 ?
    C34 H34B . 0.9800 ?
    C34 H34C . 0.9800 ?
loop_
    _geom_angle_atom_site_label_1
    _geom_angle_atom_site_label_2
    _geom_angle_atom_site_label_3
    _geom_angle_site_symmetry_1
    _geom_angle_site_symmetry_3
    _geom_angle
    _geom_angle_publ_flag
    C13 O2 C15 . . 119.52(10) ?
    C28 O4 C32 . . 119.39(10) ?
    C8 N1 C9 . . 126.46(12) ?
    C8 N1 H1N . . 116.8 ?
    C9 N1 H1N . . 116.8 ?
    C25 N2 C26 . . 128.88(12) ?
    C25 N2 H2N . . 115.6 ?
    C26 N2 H2N . . 115.6 ?
    F2 C1 F3 . . 106.16(12) ?
    F2 C1 F1 . . 105.28(13) ?
    F3 C1 F1 . . 106.78(14) ?
    F2 C1 C2 . . 113.10(14) ?
    F3 C1 C2 . . 112.14(13) ?
    F1 C1 C2 . . 112.82(12) ?
    C3 C2 C7 . . 119.83(13) ?
    C3 C2 C1 . . 118.94(14) ?
    C7 C2 C1 . . 121.19(13) ?
    C4 C3 C2 . . 120.60(15) ?
    C4 C3 H3 . . 119.7 ?
    C2 C3 H3 . . 119.7 ?
    C5 C4 C3 . . 119.92(15) ?
    C5 C4 H4 . . 120.0 ?
    C3 C4 H4 . . 120.0 ?
    C4 C5 C6 . . 119.93(15) ?
    C4 C5 H5 . . 120.0 ?
    C6 C5 H5 . . 120.0 ?
    C5 C6 C7 . . 120.99(15) ?
    C5 C6 H6 . . 119.5 ?
    C7 C6 H6 . . 119.5 ?
    C6 C7 C2 . . 118.71(14) ?
    C6 C7 C8 . . 116.96(13) ?
    C2 C7 C8 . . 124.13(12) ?
    O1 C8 N1 . . 123.74(13) ?
    O1 C8 C7 . . 119.35(12) ?
    N1 C8 C7 . . 116.87(12) ?
    C10 C9 C14 . . 120.61(13) ?
    C10 C9 N1 . . 122.53(12) ?
    C14 C9 N1 . . 116.85(12) ?
    C9 C10 C11 . . 118.45(13) ?
    C9 C10 H10 . . 120.8 ?
    C11 C10 H10 . . 120.8 ?
    C12 C11 C10 . . 121.86(14) ?
    C12 C11 H11 . . 119.1 ?
    C10 C11 H11 . . 119.1 ?
    C11 C12 C13 . . 119.33(14) ?
    C11 C12 H12 . . 120.3 ?
    C13 C12 H12 . . 120.3 ?
    O2 C13 C12 . . 114.83(12) ?
    O2 C13 C14 . . 125.07(12) ?
    C12 C13 C14 . . 120.10(13) ?
    C13 C14 C9 . . 119.60(12) ?
    C13 C14 H14 . . 120.2 ?
    C9 C14 H14 . . 120.2 ?
    O2 C15 C17 . . 111.00(11) ?
    O2 C15 C16 . . 104.97(12) ?
    C17 C15 C16 . . 112.11(14) ?
    O2 C15 H15 . . 109.6 ?
    C17 C15 H15 . . 109.6 ?
    C16 C15 H15 . . 109.6 ?
    C15 C16 H16A . . 109.5 ?
    C15 C16 H16B . . 109.5 ?
    H16A C16 H16B . . 109.5 ?
    C15 C16 H16C . . 109.5 ?
    H16A C16 H16C . . 109.5 ?
    H16B C16 H16C . . 109.5 ?
    C15 C17 H17A . . 109.5 ?
    C15 C17 H17B . . 109.5 ?
    H17A C17 H17B . . 109.5 ?
    C15 C17 H17C . . 109.5 ?
    H17A C17 H17C . . 109.5 ?
    H17B C17 H17C . . 109.5 ?
    F5 C18 F6 . . 105.95(13) ?
    F5 C18 F4 . . 106.07(14) ?
    F6 C18 F4 . . 106.21(13) ?
    F5 C18 C19 . . 113.22(13) ?
    F6 C18 C19 . . 112.24(14) ?
    F4 C18 C19 . . 112.59(12) ?
    C20 C19 C24 . . 119.76(14) ?
    C20 C19 C18 . . 119.06(14) ?
    C24 C19 C18 . . 121.17(13) ?
    C21 C20 C19 . . 120.20(16) ?
    C21 C20 H20 . . 119.9 ?
    C19 C20 H20 . . 119.9 ?
    C22 C21 C20 . . 120.27(16) ?
    C22 C21 H21 . . 119.9 ?
    C20 C21 H21 . . 119.9 ?
    C21 C22 C23 . . 119.98(16) ?
    C21 C22 H22 . . 120.0 ?
    C23 C22 H22 . . 120.0 ?
    C22 C23 C24 . . 120.71(15) ?
    C22 C23 H23 . . 119.6 ?
    C24 C23 H23 . . 119.6 ?
    C23 C24 C19 . . 119.06(13) ?
    C23 C24 C25 . . 118.88(13) ?
    C19 C24 C25 . . 122.02(12) ?
    O3 C25 N2 . . 125.01(13) ?
    O3 C25 C24 . . 121.40(11) ?
    N2 C25 C24 . . 113.57(12) ?
    C31 C26 C27 . . 120.81(12) ?
    C31 C26 N2 . . 123.73(12) ?
    C27 C26 N2 . . 115.47(12) ?
    C28 C27 C26 . . 119.78(13) ?
    C28 C27 H27 . . 120.1 ?
    C26 C27 H27 . . 120.1 ?
    O4 C28 C27 . . 124.05(13) ?
    O4 C28 C29 . . 116.01(12) ?
    C27 C28 C29 . . 119.92(12) ?
    C30 C29 C28 . . 119.36(13) ?
    C30 C29 H29 . . 120.3 ?
    C28 C29 H29 . . 120.3 ?
    C29 C30 C31 . . 122.02(14) ?
    C29 C30 H30 . . 119.0 ?
    C31 C30 H30 . . 119.0 ?
    C26 C31 C30 . . 118.11(13) ?
    C26 C31 H31 . . 120.9 ?
    C30 C31 H31 . . 120.9 ?
    O4 C32 C33 . . 110.87(12) ?
    O4 C32 C34 . . 105.56(12) ?
    C33 C32 C34 . . 112.17(13) ?
    O4 C32 H32 . . 109.4 ?
    C33 C32 H32 . . 109.4 ?
    C34 C32 H32 . . 109.4 ?
    C32 C33 H33A . . 109.5 ?
    C32 C33 H33B . . 109.5 ?
    H33A C33 H33B . . 109.5 ?
    C32 C33 H33C . . 109.5 ?
    H33A C33 H33C . . 109.5 ?
    H33B C33 H33C . . 109.5 ?
    C32 C34 H34A . . 109.5 ?
    C32 C34 H34B . . 109.5 ?
    H34A C34 H34B . . 109.5 ?
    C32 C34 H34C . . 109.5 ?
    H34A C34 H34C . . 109.5 ?
    H34B C34 H34C . . 109.5 ?
loop_
    _geom_torsion_atom_site_label_1
    _geom_torsion_atom_site_label_2
    _geom_torsion_atom_site_label_3
    _geom_torsion_atom_site_label_4
    _geom_torsion_site_symmetry_1
    _geom_torsion_site_symmetry_2
    _geom_torsion_site_symmetry_3
    _geom_torsion_site_symmetry_4
    _geom_torsion
    _geom_torsion_publ_flag
    F2 C1 C2 C3 . . . . -137.20(14) ?
    F3 C1 C2 C3 . . . . -17.2(2) ?
    F1 C1 C2 C3 . . . . 103.43(16) ?
    F2 C1 C2 C7 . . . . 40.77(19) ?
    F3 C1 C2 C7 . . . . 160.79(13) ?
    F1 C1 C2 C7 . . . . -78.60(18) ?
    C7 C2 C3 C4 . . . . -0.6(2) ?
    C1 C2 C3 C4 . . . . 177.40(14) ?
    C2 C3 C4 C5 . . . . -0.2(2) ?
    C3 C4 C5 C6 . . . . 0.3(2) ?
    C4 C5 C6 C7 . . . . 0.4(2) ?
    C5 C6 C7 C2 . . . . -1.1(2) ?
    C5 C6 C7 C8 . . . . -176.10(13) ?
    C3 C2 C7 C6 . . . . 1.2(2) ?
    C1 C2 C7 C6 . . . . -176.73(13) ?
    C3 C2 C7 C8 . . . . 175.82(13) ?
    C1 C2 C7 C8 . . . . -2.1(2) ?
    C9 N1 C8 O1 . . . . 1.9(2) ?
    C9 N1 C8 C7 . . . . 179.49(11) ?
    C6 C7 C8 O1 . . . . 64.09(17) ?
    C2 C7 C8 O1 . . . . -110.60(16) ?
    C6 C7 C8 N1 . . . . -113.65(15) ?
    C2 C7 C8 N1 . . . . 71.67(17) ?
    C8 N1 C9 C10 . . . . 18.6(2) ?
    C8 N1 C9 C14 . . . . -162.87(13) ?
    C14 C9 C10 C11 . . . . 2.2(2) ?
    N1 C9 C10 C11 . . . . -179.32(13) ?
    C9 C10 C11 C12 . . . . -1.9(2) ?
    C10 C11 C12 C13 . . . . 0.0(2) ?
    C15 O2 C13 C12 . . . . 171.40(12) ?
    C15 O2 C13 C14 . . . . -9.2(2) ?
    C11 C12 C13 O2 . . . . -178.99(13) ?
    C11 C12 C13 C14 . . . . 1.6(2) ?
    O2 C13 C14 C9 . . . . 179.35(12) ?
    C12 C13 C14 C9 . . . . -1.3(2) ?
    C10 C9 C14 C13 . . . . -0.6(2) ?
    N1 C9 C14 C13 . . . . -179.16(12) ?
    C13 O2 C15 C17 . . . . -72.29(16) ?
    C13 O2 C15 C16 . . . . 166.38(12) ?
    F5 C18 C19 C20 . . . . 97.18(18) ?
    F6 C18 C19 C20 . . . . -22.7(2) ?
    F4 C18 C19 C20 . . . . -142.51(15) ?
    F5 C18 C19 C24 . . . . -83.80(17) ?
    F6 C18 C19 C24 . . . . 156.30(14) ?
    F4 C18 C19 C24 . . . . 36.5(2) ?
    C24 C19 C20 C21 . . . . -0.7(3) ?
    C18 C19 C20 C21 . . . . 178.34(16) ?
    C19 C20 C21 C22 . . . . -0.7(3) ?
    C20 C21 C22 C23 . . . . 1.0(3) ?
    C21 C22 C23 C24 . . . . 0.2(3) ?
    C22 C23 C24 C19 . . . . -1.6(2) ?
    C22 C23 C24 C25 . . . . 176.12(15) ?
    C20 C19 C24 C23 . . . . 1.8(2) ?
    C18 C19 C24 C23 . . . . -177.19(14) ?
    C20 C19 C24 C25 . . . . -175.80(14) ?
    C18 C19 C24 C25 . . . . 5.2(2) ?
    C26 N2 C25 O3 . . . . -2.4(2) ?
    C26 N2 C25 C24 . . . . 178.95(12) ?
    C23 C24 C25 O3 . . . . -107.63(16) ?
    C19 C24 C25 O3 . . . . 70.00(18) ?
    C23 C24 C25 N2 . . . . 71.07(16) ?
    C19 C24 C25 N2 . . . . -111.31(14) ?
    C25 N2 C26 C31 . . . . -6.7(2) ?
    C25 N2 C26 C27 . . . . 173.54(12) ?
    C31 C26 C27 C28 . . . . 0.10(18) ?
    N2 C26 C27 C28 . . . . 179.91(11) ?
    C32 O4 C28 C27 . . . . 7.48(19) ?
    C32 O4 C28 C29 . . . . -173.89(12) ?
    C26 C27 C28 O4 . . . . 179.05(11) ?
    C26 C27 C28 C29 . . . . 0.47(19) ?
    O4 C28 C29 C30 . . . . -179.33(12) ?
    C27 C28 C29 C30 . . . . -0.6(2) ?
    C28 C29 C30 C31 . . . . 0.2(2) ?
    C27 C26 C31 C30 . . . . -0.48(19) ?
    N2 C26 C31 C30 . . . . 179.73(12) ?
    C29 C30 C31 C26 . . . . 0.3(2) ?
    C28 O4 C32 C33 . . . . 73.95(15) ?
    C28 O4 C32 C34 . . . . -164.36(12) ?
loop_
    _geom_hbond_atom_site_label_D
    _geom_hbond_atom_site_label_H
    _geom_hbond_atom_site_label_A
    _geom_hbond_site_symmetry_A
    _geom_hbond_distance_DH
    _geom_hbond_distance_HA
    _geom_hbond_distance_DA
    _geom_hbond_angle_DHA
    _geom_hbond_publ_flag
    N1 H1N O3 . 0.88 2.08 2.8875(15) 152.7 y
    N2 H2N O1 1_455 0.88 1.95 2.7984(16) 161.2 y
    C15 H15 Cg . 1.00 2.69 3.53 141.7 y
