# Supplementary material for: Flutolanil [N-(3-isopropoxyphen­yl)-2-(trifluoro­meth­yl)benzamide]
Source: Acta Crystallogr Sect E Struct Rep Online. 2010 Sep 4;66(Pt 10):o2471. doi: 10.1107/S1600536810034422 (PMC2983365; doi:10.1107/S1600536810034422)
Supplement: Supplementary file 2 [file e-66-o2471-Isup2.hkl]

# 
# h,k,l, Fc-squared, Fo-squared, sigma(Fo-squared) and status flag 
# 
data_I
_shelx_title ' JK126_0m in P-1' 
_shelx_refln_list_code          4 
_shelx_F_calc_maximum      192.88 
_exptl_crystal_F_000       672.00 
_reflns_d_resolution_high  0.7828 
 
loop_ 
 _symmetry_equiv_pos_as_xyz 
 'x, y, z' 
 '-x, -y, -z' 
 
_cell_length_a     9.3264 
_cell_length_b    11.9326 
_cell_length_c    15.2208 
_cell_angle_alpha  71.125 
_cell_angle_beta   87.493 
_cell_angle_gamma  79.495 
 
_shelx_F_squared_multiplier     1.000 
 
loop_ 
 _refln_index_h 
 _refln_index_k 
 _refln_index_l 
 _refln_F_squared_calc 
 _refln_F_squared_meas 
 _refln_F_squared_sigma 
 _refln_observed_status 
   1   0   0      205.80      199.68      3.24 o 
   2   0   0     3191.53     3170.61     55.10 o 
   3   0   0      697.41      729.08     13.26 o 
   4   0   0      280.23      326.61      7.36 o 
   5   0   0      546.99      606.72     11.67 o 
   6   0   0      288.41      299.12      6.63 o 
   7   0   0      229.29      241.54      5.81 o 
   8   0   0      187.79      185.45      6.94 o 
   9   0   0        0.75        3.95      1.80 o 
  10   0   0       49.12       50.33      3.96 o 
  11   0   0        6.85        2.21      6.01 o 
 -11   1   0       26.36       29.08      7.27 o 
 -10   1   0       85.53       80.11      4.83 o 
  -9   1   0      135.89      135.59      5.98 o 
  -8   1   0      414.18      415.56     11.97 o 
  -7   1   0       64.80       70.22      3.36 o 
  -6   1   0      401.48      425.00      8.84 o 
  -5   1   0       52.16       53.82      2.78 o 
  -4   1   0     1403.73     1405.54     25.17 o 
  -3   1   0        9.89       11.15      1.10 o 
  -2   1   0     1247.77     1317.22     23.16 o 
  -1   1   0     1486.58     1434.60     24.95 o 
   0   1   0     3451.99     3187.55    150.63 o 
   1   1   0      524.18      522.81     11.05 o 
   2   1   0     6042.62     6037.10    104.71 o 
   3   1   0     1116.57     1098.28     24.02 o 
   4   1   0     5856.85     5754.41     99.75 o 
   5   1   0        8.58        8.11      0.96 o 
   6   1   0       71.50       66.07      2.42 o 
   7   1   0       31.23       38.81      4.60 o 
   8   1   0        1.98        2.06      1.60 o 
   9   1   0       41.62       40.67      3.39 o 
  10   1   0       19.79       20.55      7.90 o 
  11   1   0        4.26        0.63      6.32 o 
 -11   2   0        1.11        1.44      2.21 o 
 -10   2   0        0.09        0.00      1.76 o 
  -9   2   0        4.16        5.03      2.01 o 
  -8   2   0       59.89       60.84      3.82 o 
  -7   2   0       85.01       96.72      5.07 o 
  -6   2   0      304.18      288.06      6.45 o 
  -5   2   0      271.25      240.66      5.38 o 
  -4   2   0     2059.60     2154.21     38.00 o 
  -3   2   0      434.67      433.10      8.30 o 
  -2   2   0       58.81       56.93      2.28 o 
  -1   2   0       15.53       15.56      0.99 o 
   0   2   0     7683.35     6846.42    444.92 o 
   1   2   0     2103.22     2155.16     54.53 o 
   2   2   0      707.59      635.32     13.49 o 
   3   2   0      543.60      589.10     10.94 o 
   4   2   0      278.02      246.23      5.29 o 
   5   2   0     1403.58     1392.06     29.14 o 
   6   2   0      520.23      490.00     10.04 o 
   7   2   0      175.00      192.21      8.20 o 
   8   2   0     2294.49     2327.34     42.03 o 
   9   2   0       14.87       21.18      7.90 o 
  10   2   0        4.85        0.00      5.69 o 
  11   2   0        0.25        0.00      7.27 o 
 -11   3   0        0.06        0.00      2.69 o 
 -10   3   0       10.65        7.91      2.23 o 
  -9   3   0       17.45       15.86      3.00 o 
  -8   3   0       22.96       22.22      2.63 o 
  -7   3   0       19.22       21.59      2.44 o 
  -6   3   0        6.18       15.26      1.88 o 
  -5   3   0      246.11      232.80      7.06 o 
  -4   3   0       28.00       30.13      2.05 o 
  -3   3   0     3512.92     3656.12    121.70 o 
  -2   3   0      115.51      101.84      4.11 o 
  -1   3   0      589.72      595.91     13.50 o 
   0   3   0     2150.47     2197.08     51.53 o 
   1   3   0      855.69      806.63     30.50 o 
   2   3   0     1774.73     1871.29     27.91 o 
   3   3   0      603.42      649.98     11.28 o 
   4   3   0      118.61      118.87      3.20 o 
   5   3   0      610.81      591.12     11.53 o 
   6   3   0        6.88        8.85      4.74 o 
   7   3   0       14.02       26.00      7.90 o 
   8   3   0     1336.96     1377.38     25.88 o 
   9   3   0      104.58       89.46     10.75 o 
  10   3   0        4.52        6.95      7.90 o 
  11   3   0        0.09        0.00      6.64 o 
 -10   4   0        0.33        0.00      1.70 o 
  -9   4   0       13.87       19.53      2.68 o 
  -8   4   0        0.92        2.21      1.63 o 
  -7   4   0        0.00        1.58      1.58 o 
  -6   4   0        0.11        2.69      1.38 o 
  -5   4   0      175.33      188.82      6.15 o 
  -4   4   0      496.94      523.29     13.13 o 
  -3   4   0      105.39      136.43      9.33 o 
  -2   4   0        0.19        1.11      0.67 o 
  -1   4   0     1006.37     1015.36     22.59 o 
   0   4   0      353.52      397.73     27.03 o 
   1   4   0     1665.50     1710.43     44.73 o 
   2   4   0      749.55      833.27     25.03 o 
   3   4   0       18.93       15.82      1.23 o 
   4   4   0     1324.78     1398.03     23.61 o 
   5   4   0       37.71       37.50      1.77 o 
   6   4   0       29.91       39.07      1.96 o 
   7   4   0        0.30        0.00      1.22 o 
   8   4   0       24.10       24.39      9.01 o 
   9   4   0      103.69      100.52     12.01 o 
  10   4   0       22.43       25.60      8.22 o 
  11   4   0        0.14        0.00      7.90 o 
 -10   5   0        3.97        2.83      2.15 o 
  -9   5   0       29.74       36.60      4.74 o 
  -8   5   0        0.71        0.00      1.58 o 
  -7   5   0      258.61      224.03      7.82 o 
  -6   5   0      107.67      119.61      5.16 o 
  -5   5   0      188.36      173.34      6.07 o 
  -4   5   0        0.51        0.60      0.99 o 
  -3   5   0       88.80       94.70      3.64 o 
  -2   5   0       55.56       34.74      1.89 o 
  -1   5   0     1106.32     1288.74     33.51 o 
   0   5   0       36.52       54.96      3.48 o 
   1   5   0     1034.07     1107.96     24.66 o 
   2   5   0      502.70      467.73      9.15 o 
   3   5   0      232.60      272.60      5.85 o 
   4   5   0      216.63      264.36      6.13 o 
   5   5   0      835.45      876.70     29.39 o 
   6   5   0       60.76       62.16      1.97 o 
   7   5   0       16.97       17.98      2.88 o 
   8   5   0       10.34       15.01      2.65 o 
   9   5   0      490.50      485.97     14.79 o 
  10   5   0        7.26        6.64      8.53 o 
  11   5   0        0.06        2.21      7.90 o 
  -9   6   0       89.00       98.48     11.06 o 
  -8   6   0       23.92       24.58      2.96 o 
  -7   6   0      138.43      128.88      5.70 o 
  -6   6   0       45.42       45.89      3.26 o 
  -5   6   0      133.01      141.11      5.53 o 
  -4   6   0       39.12       41.64      2.88 o 
  -3   6   0     2208.89     2333.04     51.48 o 
  -2   6   0     1066.38     1080.08     24.57 o 
  -1   6   0       27.44       24.55      1.67 o 
   0   6   0       78.83      111.19     18.02 o 
   1   6   0        2.20        1.58      0.67 o 
   2   6   0        4.90        7.40      0.99 o 
   3   6   0      267.71      277.71      7.06 o 
   4   6   0      250.88      264.44      5.97 o 
   5   6   0      364.49      398.76     10.09 o 
   6   6   0       46.98       56.52      1.83 o 
   7   6   0      333.38      311.92     54.05 o 
   8   6   0       24.71       28.67      3.42 o 
   9   6   0       92.39       96.21      5.84 o 
  10   6   0       99.32       87.25     12.01 o 
  11   6   0       17.55        0.00      9.48 o 
  -9   7   0       35.94       38.99      4.58 o 
  -8   7   0        7.36        6.56      2.05 o 
  -7   7   0       11.05       15.59      3.16 o 
  -6   7   0       28.53       32.18      2.96 o 
  -5   7   0      136.77      142.14      5.67 o 
  -4   7   0      510.14      526.35     13.86 o 
  -3   7   0       13.84       14.88      1.79 o 
  -2   7   0        3.44        2.69      1.12 o 
  -1   7   0        3.31        9.98      1.34 o 
   0   7   0       78.38      103.14     15.65 o 
   1   7   0       21.10       16.98      1.44 o 
   2   7   0        9.44        7.95      1.05 o 
   3   7   0        3.39        3.63      0.93 o 
   4   7   0        5.50        7.26      1.09 o 
   5   7   0      328.59      357.18      7.98 o 
   6   7   0        2.36        1.47      2.34 o 
   7   7   0        0.28        0.00      2.44 o 
   8   7   0      162.80      159.54     12.01 o 
   9   7   0       94.89       90.59      5.93 o 
  10   7   0        4.72        3.16      8.85 o 
  11   7   0       14.89        6.95     10.12 o 
  -8   8   0       25.62       32.79      3.49 o 
  -7   8   0        7.60       11.18      2.20 o 
  -6   8   0        2.35        5.12      1.75 o 
  -5   8   0        8.12        8.68      1.89 o 
  -4   8   0       14.97       12.82      1.97 o 
  -3   8   0       39.19       42.96      3.48 o 
  -2   8   0        0.17        1.58      1.12 o 
  -1   8   0      354.65      330.66     12.80 o 
   0   8   0       33.73       39.51      3.16 o 
   1   8   0     1009.51     1062.39     24.20 o 
   2   8   0      199.80      195.57      9.17 o 
   3   8   0        9.06        6.72      1.21 o 
   4   8   0       20.23       22.66      1.84 o 
   5   8   0       73.22       66.76      3.05 o 
   6   8   0       87.43       87.45      5.47 o 
   7   8   0       18.46       28.25      3.86 o 
   8   8   0       82.01       83.73      5.84 o 
   9   8   0      314.48      327.53     12.10 o 
  10   8   0       29.09       24.34      9.48 o 
  -7   9   0       38.38       42.31      3.72 o 
  -6   9   0      164.18      185.97      7.43 o 
  -5   9   0       19.54       23.82      2.79 o 
  -4   9   0      177.78      187.42     12.96 o 
  -3   9   0        3.10        7.64      2.69 o 
  -2   9   0       17.15       21.32      2.11 o 
  -1   9   0       22.12       23.66      2.11 o 
   0   9   0       23.98       31.38      4.74 o 
   1   9   0      278.66      277.02      7.74 o 
   2   9   0        0.07        0.00      0.78 o 
   3   9   0        3.44        4.34      1.13 o 
   4   9   0      572.73      521.08     13.00 o 
   5   9   0       69.63       64.67      4.58 o 
   6   9   0        2.50        5.48      5.06 o 
   7   9   0       82.39       79.98      5.84 o 
   8   9   0       53.79       51.47      8.85 o 
   9   9   0       56.61       50.05      6.01 o 
  10   9   0       40.63       38.25     11.06 o 
  -6  10   0       30.27       26.20      3.11 o 
  -5  10   0        8.43       12.69      2.34 o 
  -4  10   0       27.38       32.12      4.58 o 
  -3  10   0       76.14       69.67      4.00 o 
  -2  10   0       11.61       15.10      2.01 o 
  -1  10   0        9.18       12.64      1.79 o 
   0  10   0      243.74      209.45     11.22 o 
   1  10   0       56.20       54.22      7.74 o 
   2  10   0       11.38       12.21      1.52 o 
   3  10   0      122.93      125.98      4.09 o 
   4  10   0        0.11        0.00      1.25 o 
   5  10   0      177.96      170.91      7.49 o 
   6  10   0       15.43       15.98      3.35 o 
   7  10   0        0.03        0.00      5.22 o 
   8  10   0       60.08       61.39      5.50 o 
   9  10   0        3.52        5.96      3.20 o 
  -5  11   0       23.77       26.87      4.11 o 
  -4  11   0       46.82       39.51      4.43 o 
  -3  11   0      164.43      172.91      8.85 o 
  -2  11   0      106.54      122.33      7.27 o 
  -1  11   0        8.15        4.11      1.90 o 
   0  11   0       13.90       19.91      2.84 o 
   1  11   0       16.12        9.80      2.21 o 
   2  11   0        3.99        2.87      1.15 o 
   3  11   0        9.28        8.84      1.47 o 
   4  11   0       27.46       30.18     10.59 o 
   5  11   0       92.50       93.65      5.67 o 
   6  11   0       10.51       13.28      3.35 o 
   7  11   0        1.29        1.05      3.64 o 
   8  11   0        7.33       15.13      3.92 o 
   9  11   0       75.38       76.30      6.55 o 
  -4  12   0       26.86       38.88      4.74 o 
  -3  12   0       95.58      102.10      6.95 o 
  -2  12   0       68.87       63.54      5.37 o 
  -1  12   0       63.32       63.85      5.06 o 
   0  12   0      137.09      127.71      6.95 o 
   1  12   0       18.84       12.83      2.69 o 
   2  12   0       25.90       27.54      3.32 o 
   3  12   0       32.38       24.97      5.37 o 
   4  12   0       59.77       61.33      7.27 o 
   5  12   0       21.34       12.01      5.06 o 
   6  12   0       42.11       47.42      6.64 o 
   7  12   0       13.81       14.22      5.37 o 
   8  12   0        8.08        2.84      4.43 o 
  -3  13   0       86.12       90.09      6.95 o 
  -2  13   0       42.56       48.36      5.06 o 
  -1  13   0       27.61       28.77      4.11 o 
   0  13   0       19.40       20.17      2.68 o 
   1  13   0        2.81        1.79      1.70 o 
   2  13   0        8.40        7.99      1.74 o 
   3  13   0       43.38       56.27      7.27 o 
   4  13   0        7.66        0.95      4.43 o 
   5  13   0       45.95       50.58      7.59 o 
   6  13   0      139.39      175.44     12.64 o 
   0  14   0       89.20      112.59      5.79 o 
   1  14   0        3.87        4.41      2.01 o 
   2  14   0        1.80        0.32      4.43 o 
   3  14   0        0.87        0.00      4.43 o 
   4  14   0        3.87        4.74      5.06 o 
  -3 -14   1        9.27       11.06      6.01 o 
  -2 -14   1        4.25        2.84      4.74 o 
  -1 -14   1       28.57       25.53      3.01 o 
  -6 -13   1        0.45        0.00      5.06 o 
  -5 -13   1       35.76       39.83      6.95 o 
  -4 -13   1        1.37        2.21      4.43 o 
  -3 -13   1       10.35       15.49      5.37 o 
  -2 -13   1        0.20        0.47      1.72 o 
  -1 -13   1        1.16        1.42      1.95 o 
   0 -13   1        0.15        0.87      1.95 o 
   1 -13   1       39.68       38.64      3.68 o 
   2 -13   1      213.09      247.79      9.11 o 
  -7 -12   1       42.34       38.88      6.64 o 
  -6 -12   1        6.79        1.90      4.74 o 
  -5 -12   1        5.48        8.53      4.74 o 
  -4 -12   1        9.13        8.53      5.06 o 
  -3 -12   1        9.80       12.40      2.01 o 
  -2 -12   1       66.45       72.29      4.07 o 
  -1 -12   1        0.04        0.13      2.37 o 
   0 -12   1        1.29        2.06      1.91 o 
   1 -12   1       23.75       21.50      3.16 o 
   2 -12   1       63.85       61.96      5.37 o 
   3 -12   1        5.11        5.37      2.84 o 
   4 -12   1       13.49       18.02      3.48 o 
  -8 -11   1       24.46       18.97      5.06 o 
  -7 -11   1        3.56        6.64      4.43 o 
  -6 -11   1       10.89        3.79      4.11 o 
  -5 -11   1        3.74        4.11      4.11 o 
  -4 -11   1        0.42        0.00      3.79 o 
  -3 -11   1      112.46      111.95      4.88 o 
  -2 -11   1       62.89       55.83      4.43 o 
  -1 -11   1       62.33       56.02      3.63 o 
   0 -11   1        5.46        4.99      1.90 o 
   1 -11   1       33.15       41.73      4.11 o 
   2 -11   1       85.87       82.19      5.69 o 
   3 -11   1       76.49       89.46      6.32 o 
   4 -11   1        2.92        7.59      2.84 o 
   5 -11   1       22.35       20.23      4.11 o 
  -9 -10   1        2.60        2.40      3.44 o 
  -8 -10   1        1.44        1.06      3.29 o 
  -7 -10   1       19.18       22.17      3.86 o 
  -6 -10   1        7.53       14.39      3.42 o 
  -5 -10   1       12.80       18.61      3.33 o 
  -4 -10   1       59.51       66.28      5.04 o 
  -3 -10   1        6.50        4.89      1.48 o 
  -2 -10   1      267.13      245.06      7.65 o 
  -1 -10   1       11.19       14.09      2.84 o 
   0 -10   1      254.15      241.82      9.80 o 
   1 -10   1      258.17      220.33      9.48 o 
   2 -10   1       41.14       34.14      3.79 o 
   3 -10   1      163.97      175.44      8.85 o 
   4 -10   1       60.58       56.90      5.06 o 
   5 -10   1        0.63        1.26      2.21 o 
   6 -10   1        4.90        6.64      2.84 o 
 -10  -9   1        8.91        9.12      3.77 o 
  -9  -9   1        2.52        3.78      3.42 o 
  -8  -9   1        7.22        3.48      3.11 o 
  -7  -9   1      180.57      189.90     20.86 o 
  -6  -9   1      114.29      123.30      6.79 o 
  -5  -9   1      224.15      244.58     21.02 o 
  -4  -9   1       90.21       85.43      3.27 o 
  -3  -9   1        1.98        2.68      1.19 o 
  -2  -9   1      327.74      352.34     16.74 o 
  -1  -9   1       70.05       69.41      2.76 o 
   0  -9   1       65.06       58.94      3.48 o 
   1  -9   1       80.40       82.09      3.68 o 
   2  -9   1       98.67       84.80      3.91 o 
   3  -9   1        7.80        5.06      1.56 o 
   4  -9   1        4.39        3.00      1.56 o 
   5  -9   1       53.34       62.17      4.00 o 
   6  -9   1        0.00        1.94      1.67 o 
   7  -9   1       11.56        8.05      2.34 o 
 -10  -8   1       14.23       26.24     10.43 o 
  -9  -8   1        1.98        0.74      3.00 o 
  -8  -8   1       71.23       59.38      5.12 o 
  -7  -8   1        0.20        2.05      2.76 o 
  -6  -8   1       29.64       26.36      3.56 o 
  -5  -8   1       49.59       51.47      2.56 o 
  -4  -8   1      481.72      452.93     11.39 o 
  -3  -8   1      153.00      151.54      6.32 o 
  -2  -8   1      168.39      171.19      4.67 o 
  -1  -8   1      322.57      316.34      8.41 o 
   0  -8   1       47.51       56.65      2.79 o 
   1  -8   1      121.13      104.89      4.13 o 
   2  -8   1      193.96      177.20      5.89 o 
   3  -8   1        5.33        5.15      2.05 o 
   4  -8   1       17.38       17.84      2.24 o 
   5  -8   1        0.04        0.63      1.34 o 
   6  -8   1        2.97        1.94      1.67 o 
   7  -8   1      130.19      136.90      6.30 o 
   8  -8   1        1.95        1.72      1.97 o 
 -11  -7   1        8.45        4.74     10.43 o 
 -10  -7   1        4.53        0.00      8.53 o 
  -9  -7   1        1.54        3.06      2.68 o 
  -8  -7   1        3.79        3.72      2.69 o 
  -7  -7   1       65.06       57.36      4.55 o 
  -6  -7   1       80.70       76.95      5.39 o 
  -5  -7   1        0.61        0.97      1.57 o 
  -4  -7   1       20.79       21.30      1.54 o 
  -3  -7   1     1983.56     2044.27     36.70 o 
  -2  -7   1      947.97      965.12     18.23 o 
  -1  -7   1      751.36      755.46     17.51 o 
   0  -7   1        3.07        2.69      0.89 o 
   1  -7   1      147.18      140.16      6.48 o 
   2  -7   1      149.23      151.91      6.32 o 
   3  -7   1       75.08       69.15      3.33 o 
   4  -7   1      345.49      326.37      9.54 o 
   5  -7   1       59.26       50.08      3.33 o 
   6  -7   1      142.86      139.90      6.48 o 
   7  -7   1       22.48       17.12      2.51 o 
   8  -7   1        5.51        4.04      2.21 o 
   9  -7   1       16.47       19.45      3.03 o 
 -11  -6   1        0.06        1.58      8.53 o 
 -10  -6   1       36.44       38.25     10.43 o 
  -9  -6   1        5.26        7.57      2.88 o 
  -8  -6   1        1.64        1.98      2.59 o 
  -7  -6   1      287.48      310.40     10.55 o 
  -6  -6   1      193.73      200.34      4.28 o 
  -5  -6   1       52.83       53.88      1.81 o 
  -4  -6   1      434.83      485.58     11.26 o 
  -3  -6   1        6.57       10.59      1.04 o 
  -2  -6   1      117.45      116.68      3.28 o 
  -1  -6   1       52.70       64.34      2.56 o 
   0  -6   1      211.37      243.29      8.53 o 
   1  -6   1     1362.77     1479.67     32.81 o 
   2  -6   1      366.17      397.32     10.43 o 
   3  -6   1      400.20      391.55     10.31 o 
   4  -6   1       91.77       93.47      5.85 o 
   5  -6   1      268.75      261.08      8.19 o 
   6  -6   1        2.87        1.99      1.52 o 
   7  -6   1        9.51       11.52      2.53 o 
   8  -6   1        0.18        0.00      1.58 o 
   9  -6   1       15.66       18.35      2.87 o 
 -11  -5   1        8.24        6.01      8.22 o 
 -10  -5   1       44.90       21.18      8.53 o 
  -9  -5   1      173.45      187.70      8.04 o 
  -8  -5   1       11.27        9.84      2.59 o 
  -7  -5   1       20.93       22.29      1.39 o 
  -6  -5   1       38.85       42.65      2.10 o 
  -5  -5   1      467.26      455.01      7.86 o 
  -4  -5   1      345.14      359.85      6.30 o 
  -3  -5   1     1395.90     1443.11     26.05 o 
  -2  -5   1      122.47      125.58      3.25 o 
  -1  -5   1       78.40       83.78      5.53 o 
   0  -5   1      143.83      153.98      4.32 o 
   1  -5   1      544.74      643.32     14.94 o 
   2  -5   1      350.31      376.09      9.54 o 
   3  -5   1     1018.33     1091.98     25.02 o 
   4  -5   1      157.79      150.75      6.80 o 
   5  -5   1        0.39        0.24      1.29 o 
   6  -5   1      202.52      191.59      9.17 o 
   7  -5   1       25.07       27.44      2.80 o 
   8  -5   1        6.45        3.35      1.87 o 
   9  -5   1       35.57       26.90      3.10 o 
  10  -5   1        1.35        0.88      2.05 o 
 -11  -4   1        0.00        0.00      6.64 o 
 -10  -4   1       17.75       17.70      7.90 o 
  -9  -4   1      575.45      580.46     16.89 o 
  -8  -4   1      167.86      187.12     12.80 o 
  -7  -4   1       33.42       42.92      3.07 o 
  -6  -4   1      281.54      316.03      7.73 o 
  -5  -4   1       77.37      101.37      6.88 o 
  -4  -4   1      108.63      118.43      3.64 o 
  -3  -4   1       60.62       57.63      1.62 o 
  -2  -4   1     2274.16     2384.97     41.92 o 
  -1  -4   1     2073.99     2076.88     36.44 o 
   0  -4   1     1247.79     1218.61     26.68 o 
   1  -4   1     1490.16     1653.17     36.00 o 
   2  -4   1      173.59      179.56      5.08 o 
   3  -4   1      828.00      905.88     20.78 o 
   4  -4   1       26.99       24.81      1.97 o 
   5  -4   1      411.51      410.20     11.01 o 
   6  -4   1      141.97      148.78      7.11 o 
   7  -4   1       10.15       11.29      2.15 o 
   8  -4   1        0.62        1.34      1.67 o 
   9  -4   1       70.22       63.34      4.21 o 
  10  -4   1       91.70       94.10      5.44 o 
 -11  -3   1       22.48       20.55      8.22 o 
 -10  -3   1      140.15      133.71     13.28 o 
  -9  -3   1        0.01        0.00      1.82 o 
  -8  -3   1       41.87       30.95      2.54 o 
  -7  -3   1       46.74       63.71      2.81 o 
  -6  -3   1       42.48       45.62      3.23 o 
  -5  -3   1        5.40        4.07      1.63 o 
  -4  -3   1      363.44      486.72     11.42 o 
  -3  -3   1     1560.07     1687.32     25.46 o 
  -2  -3   1     2533.00     2781.77    101.98 o 
  -1  -3   1      689.90      704.72     12.82 o 
   0  -3   1      125.94      110.61      3.11 o 
   1  -3   1       73.34       78.03      2.56 o 
   2  -3   1        5.75        8.59      0.99 o 
   3  -3   1     1621.33     1670.14     36.85 o 
   4  -3   1      862.56      982.55     23.55 o 
   5  -3   1       81.70       71.79      3.49 o 
   6  -3   1      100.49      103.97      4.44 o 
   7  -3   1      169.94      154.17      5.96 o 
   8  -3   1      503.50      480.75     13.67 o 
   9  -3   1        0.03        0.00      1.74 o 
  10  -3   1        4.26        3.37      2.21 o 
 -11  -2   1        7.75       10.75      6.95 o 
 -10  -2   1       30.32       27.50      8.53 o 
  -9  -2   1      105.93      111.22      5.28 o 
  -8  -2   1      162.16      166.79      4.88 o 
  -7  -2   1      560.78      611.85     34.99 o 
  -6  -2   1      218.06      236.89     11.52 o 
  -5  -2   1      461.89      492.67      9.92 o 
  -4  -2   1      397.01      433.96      8.61 o 
  -3  -2   1      432.28      454.62     12.58 o 
  -2  -2   1      426.67      421.71     13.27 o 
  -1  -2   1     6580.64     6650.23    210.68 o 
   0  -2   1       26.89       28.62      1.12 o 
   1  -2   1        2.10        0.42      0.63 o 
   2  -2   1      973.19      931.68     20.78 o 
   3  -2   1      541.67      617.50     14.43 o 
   4  -2   1        7.08       10.78      1.41 o 
   5  -2   1      397.61      425.95      8.66 o 
   6  -2   1      232.84      236.98      5.53 o 
   7  -2   1      139.71      134.14      7.27 o 
   8  -2   1      126.09      115.63      5.31 o 
   9  -2   1      165.53      153.81      6.55 o 
  10  -2   1        0.39        0.00      1.49 o 
  11  -2   1       10.14       16.12      6.32 o 
 -11  -1   1        0.88        0.00      6.01 o 
 -10  -1   1        1.51        1.90      6.01 o 
  -9  -1   1       11.57       11.77      3.00 o 
  -8  -1   1      384.39      379.34     12.30 o 
  -7  -1   1      818.52      825.50     16.15 o 
  -6  -1   1      861.62      918.42     17.52 o 
  -5  -1   1     3007.49     3007.73     52.93 o 
  -4  -1   1      556.11      577.80     11.03 o 
  -3  -1   1      140.07      145.13      3.49 o 
  -2  -1   1    18951.98    16007.42    511.71 o 
  -1  -1   1     1868.32     1899.51     33.15 o 
   0  -1   1      387.03      403.50     15.49 o 
   1  -1   1      841.34      830.98     18.13 o 
   2  -1   1       43.10       30.44      6.48 o 
   3  -1   1       17.85       23.03      5.37 o 
   4  -1   1       45.46       43.99      1.57 o 
   5  -1   1     1991.29     2093.97     46.63 o 
   6  -1   1       73.26       78.54      2.58 o 
   7  -1   1      114.13      107.57      3.29 o 
   8  -1   1      223.10      196.42      7.18 o 
   9  -1   1        9.45        9.41      4.90 o 
  10  -1   1        1.55        1.81      1.90 o 
  11  -1   1        3.33        6.32      6.64 o 
 -11   0   1        3.83        0.00      5.69 o 
 -10   0   1       27.04       20.12      2.85 o 
  -9   0   1       56.70       61.77      4.14 o 
  -8   0   1      149.34      152.61      4.52 o 
  -7   0   1       10.64       11.07      1.30 o 
  -6   0   1     1010.70     1077.57     20.12 o 
  -5   0   1      167.60      165.25      5.61 o 
  -4   0   1     3188.93     3085.46     53.88 o 
  -3   0   1      298.31      306.24      6.15 o 
  -2   0   1    17321.05    14984.85    629.00 o 
  -1   0   1        9.90        7.81      0.40 o 
   0   0   1       25.55       24.74      1.81 o 
   1   0   1       55.56       58.44      1.90 o 
   2   0   1     2491.49     2427.35     36.50 o 
   3   0   1      273.36      298.48      5.88 o 
   4   0   1        0.30        0.00      0.28 o 
   5   0   1     1056.87      996.66     18.30 o 
   6   0   1       30.57       35.70      2.99 o 
   7   0   1      278.31      285.90      6.53 o 
   8   0   1       53.84       54.09      3.68 o 
   9   0   1        0.11        0.16      1.74 o 
  10   0   1       98.92       86.30     10.43 o 
  11   0   1        4.01        6.01      6.95 o 
 -11   1   1       11.72       15.17      6.32 o 
 -10   1   1       24.24       22.28      3.05 o 
  -9   1   1       40.40       42.83      3.54 o 
  -8   1   1      282.38      268.98      6.63 o 
  -7   1   1       33.78       37.80      2.05 o 
  -6   1   1      960.05     1030.91     19.38 o 
  -5   1   1       43.13       47.09      1.95 o 
  -4   1   1     4823.93     5070.47     87.84 o 
  -3   1   1     1202.68     1193.33     21.28 o 
  -2   1   1    18670.96    15703.36    283.12 o 
  -1   1   1       16.28       16.69      0.65 o 
   0   1   1      909.72      876.82     15.41 o 
   2   1   1    10038.03     9327.08    514.84 o 
   3   1   1     1317.52     1412.05     24.91 o 
   4   1   1     1461.02     1542.83     27.40 o 
   5   1   1       77.00       66.26      2.13 o 
   6   1   1       44.07       53.11      4.10 o 
   7   1   1      324.66      327.23      7.33 o 
   8   1   1      326.80      333.87     16.28 o 
   9   1   1       34.83       35.07      5.53 o 
  10   1   1       41.27       33.82      8.22 o 
  11   1   1       18.95       27.50      8.22 o 
 -11   2   1        0.47        0.43      1.79 o 
 -10   2   1       65.31       77.62      4.79 o 
  -9   2   1       20.90       15.66      2.51 o 
  -8   2   1       25.83       26.31      2.80 o 
  -7   2   1       41.55       36.26      4.27 o 
  -6   2   1       16.85       22.37      2.40 o 
  -5   2   1        3.53        4.65      1.29 o 
  -4   2   1     2605.31     2666.15     46.78 o 
  -3   2   1      370.70      341.20      6.78 o 
  -2   2   1     2726.79     2894.56     50.19 o 
  -1   2   1      520.65      491.81      8.99 o 
   0   2   1      252.63      239.47      8.85 o 
   1   2   1        9.41       10.61      1.58 o 
   2   2   1     3797.32     3772.08     65.91 o 
   3   2   1      950.99      944.72     16.94 o 
   4   2   1      268.18      302.92      6.19 o 
   5   2   1      562.47      576.87     11.14 o 
   6   2   1      125.67      127.58      3.46 o 
   7   2   1        0.68       18.65      6.64 o 
   8   2   1      338.51      366.89     10.77 o 
   9   2   1       93.28      103.68     11.70 o 
  10   2   1        3.75        0.00      6.32 o 
  11   2   1        2.29        0.00      7.27 o 
 -11   3   1        0.74        0.00      2.21 o 
 -10   3   1        8.32       11.83      2.54 o 
  -9   3   1       25.94       14.99      4.27 o 
  -8   3   1      119.25      108.11      5.20 o 
  -7   3   1      140.21      147.29      4.26 o 
  -6   3   1       15.73       17.17      1.35 o 
  -5   3   1      865.00      919.48     17.29 o 
  -4   3   1       36.38       25.85      1.37 o 
  -3   3   1      491.60      479.54     11.61 o 
  -2   3   1     1181.49     1175.46     26.01 o 
  -1   3   1       19.15       12.96      1.74 o 
   0   3   1       20.59       15.13      0.99 o 
   1   3   1       48.13       54.01      2.84 o 
   2   3   1      549.21      545.42     25.92 o 
   3   3   1      127.49      108.79      2.08 o 
   4   3   1     1048.11     1218.26     25.25 o 
   5   3   1      616.56      609.55     11.75 o 
   6   3   1      100.47      108.08      3.24 o 
   7   3   1       16.45       16.18      1.73 o 
   8   3   1      164.68      147.98      7.59 o 
   9   3   1        3.23        1.26      6.95 o 
  10   3   1       39.69       29.40      9.17 o 
  11   3   1        0.21        3.16      8.22 o 
 -10   4   1       22.88       30.88      3.39 o 
  -9   4   1       11.46        4.55      2.10 o 
  -8   4   1        0.76        0.16      1.63 o 
  -7   4   1       68.27       53.53      3.56 o 
  -6   4   1        0.47        0.00      1.13 o 
  -5   4   1      292.08      284.24      8.35 o 
  -4   4   1      192.06      199.66      8.69 o 
  -3   4   1     1646.89     1768.76     39.05 o 
  -2   4   1       19.37       15.49      1.29 o 
  -1   4   1        9.11       16.32      2.84 o 
   0   4   1       83.87       83.78      3.16 o 
   1   4   1     2601.16     2589.09     55.74 o 
   2   4   1       27.46       19.84      1.26 o 
   3   4   1       19.68       20.79      2.29 o 
   4   4   1     7080.80     7689.07    113.18 o 
   5   4   1      212.07      220.61      4.98 o 
   6   4   1      390.78      405.48      8.49 o 
   7   4   1      218.42      231.83      5.62 o 
   8   4   1       39.22       42.43      3.75 o 
   9   4   1        0.42        0.00      6.32 o 
  10   4   1       87.46       91.04     12.64 o 
  11   4   1        4.95        0.00      7.59 o 
 -10   5   1        1.61        1.02      3.48 o 
  -9   5   1       71.55       67.05      4.39 o 
  -8   5   1      190.97      192.22      7.44 o 
  -7   5   1      199.42      203.97      7.37 o 
  -6   5   1        0.24        0.11      1.29 o 
  -5   5   1       28.93       21.37      2.20 o 
  -4   5   1       14.23       12.96      1.67 o 
  -3   5   1        0.27        1.54      0.81 o 
  -2   5   1      371.25      370.85      9.49 o 
  -1   5   1     1810.00     1919.33     42.02 o 
   0   5   1        0.22        0.95      0.67 o 
   1   5   1      836.08      813.46     18.21 o 
   2   5   1       85.25       72.64      2.39 o 
   3   5   1     2936.06     2793.59    162.32 o 
   4   5   1        5.29       10.46      1.78 o 
   5   5   1       35.13       31.85      2.12 o 
   6   5   1       43.53       56.29      1.63 o 
   7   5   1        9.87       12.70      3.16 o 
   8   5   1       53.94       50.28      6.01 o 
   9   5   1       62.75       66.38     10.12 o 
  10   5   1       99.25      120.75     13.28 o 
  11   5   1       25.70       26.24      9.80 o 
  -9   6   1       18.13       23.87      3.10 o 
  -8   6   1       11.76       10.63      3.32 o 
  -7   6   1      149.50      134.67      5.99 o 
  -6   6   1        0.68        0.00      1.05 o 
  -5   6   1       20.75       19.66      2.37 o 
  -4   6   1     1136.81     1165.61     27.03 o 
  -3   6   1      121.95      141.35      4.86 o 
  -2   6   1      174.40      184.70     11.85 o 
  -1   6   1      108.91       96.44      3.42 o 
   0   6   1      190.24      199.85      9.01 o 
   1   6   1     3162.25     3337.42    106.37 o 
   2   6   1       46.78       43.31      2.05 o 
   3   6   1        0.16        0.29      0.54 o 
   4   6   1      106.52      106.61      5.83 o 
   5   6   1     1109.44     1165.35     21.54 o 
   6   6   1       29.59       26.53      6.32 o 
   7   6   1       55.51       59.58      4.55 o 
   8   6   1        0.10        0.00      2.69 o 
   9   6   1        1.14        0.00      7.27 o 
  10   6   1       53.73       54.37     11.38 o 
  11   6   1        1.54        0.00      8.85 o 
  -9   7   1       11.64       11.43      3.48 o 
  -8   7   1       12.24       16.30      2.65 o 
  -7   7   1       32.47       33.76      3.19 o 
  -6   7   1       32.56       30.48      2.88 o 
  -5   7   1      164.18      179.21      6.52 o 
  -4   7   1        2.21        0.52      1.26 o 
  -3   7   1      107.00      118.32      4.63 o 
  -2   7   1      164.35      162.43      6.01 o 
  -1   7   1        1.89        3.12      4.74 o 
   0   7   1      501.98      478.01     11.69 o 
   1   7   1      419.15      425.78     10.56 o 
   2   7   1      253.25      288.68      7.44 o 
   3   7   1      142.98      159.08      4.10 o 
   4   7   1      223.64      211.24      8.96 o 
   5   7   1      188.59      188.72      4.82 o 
   6   7   1        2.01        0.00      2.34 o 
   7   7   1      118.79      109.11      7.59 o 
   8   7   1        1.45        6.38      2.80 o 
   9   7   1        1.55        2.84      2.61 o 
  10   7   1        9.59        6.32      7.90 o 
  11   7   1        3.43        0.00      9.17 o 
  -8   8   1       13.86       12.19      2.65 o 
  -7   8   1       23.59       25.85      4.27 o 
  -6   8   1      120.19      116.81      5.47 o 
  -5   8   1       26.72       23.05      2.51 o 
  -4   8   1      356.63      366.24     11.70 o 
  -3   8   1      279.14      272.68      8.85 o 
  -2   8   1        4.31        2.21      1.12 o 
  -1   8   1       47.14       54.46      2.88 o 
   0   8   1       29.55       37.06      2.34 o 
   1   8   1      267.04      292.68      7.82 o 
   2   8   1      116.59      110.69      3.79 o 
   3   8   1        6.44        4.98      0.99 o 
   4   8   1        0.08        0.27      2.32 o 
   5   8   1       64.52       73.60      5.53 o 
   6   8   1       65.79       68.51      6.80 o 
   7   8   1       94.58      102.22      5.96 o 
   8   8   1       40.48       43.02      4.31 o 
   9   8   1        4.89        3.18      2.85 o 
  10   8   1       29.05       27.82     10.12 o 
  11   8   1        1.75        0.00      8.85 o 
  -7   9   1       12.21       16.73      2.79 o 
  -6   9   1       19.24       23.31      2.88 o 
  -5   9   1        1.36        0.63      1.56 o 
  -4   9   1       82.89       74.98      4.18 o 
  -3   9   1      125.11      139.61      5.53 o 
  -2   9   1      242.87      214.04      6.97 o 
  -1   9   1        0.08        0.46      0.99 o 
   0   9   1       11.87       14.63      1.67 o 
   1   9   1      283.07      259.65      7.37 o 
   2   9   1        0.52        0.00      0.76 o 
   3   9   1      716.79      724.27     17.05 o 
   4   9   1      321.68      317.44      7.36 o 
   5   9   1       64.46       75.94      4.80 o 
   6   9   1      179.80      197.92      8.10 o 
   7   9   1      154.07      146.43      7.59 o 
   8   9   1       49.17       57.71      9.17 o 
   9   9   1       13.14        8.86      3.42 o 
  10   9   1       30.55       27.19     10.12 o 
  -7  10   1        1.86        2.53      1.89 o 
  -6  10   1       82.14       84.12      5.37 o 
  -5  10   1       13.53       19.16      2.73 o 
  -4  10   1      268.76      281.11      9.32 o 
  -3  10   1      108.03      101.32      4.77 o 
  -2  10   1       15.62        8.50      1.79 o 
  -1  10   1       68.11       62.98      3.42 o 
   0  10   1        8.92        5.67      1.42 o 
   1  10   1       97.69      109.89      4.32 o 
   2  10   1       20.47       28.74      3.48 o 
   3  10   1      116.72      127.76      4.46 o 
   4  10   1      145.92      127.71      8.85 o 
   5  10   1      251.67      234.39     14.22 o 
   6  10   1       43.64       45.55      4.23 o 
   7  10   1       25.23       25.45      4.74 o 
   8  10   1        6.24        5.14      3.49 o 
   9  10   1        1.30        0.00      3.11 o 
  10  10   1       50.59       53.42     11.70 o 
  -6  11   1       33.21       27.63      3.42 o 
  -5  11   1        0.77        2.23      3.48 o 
  -4  11   1        0.54        1.42      2.37 o 
  -3  11   1        7.70        7.93      1.89 o 
  -2  11   1      971.48      973.96     24.03 o 
  -1  11   1      492.70      489.71     13.27 o 
   0  11   1       82.24       73.60      3.78 o 
   1  11   1       61.04       67.77      3.42 o 
   2  11   1       10.77        5.77      1.44 o 
   3  11   1       18.88       13.27      2.91 o 
   4  11   1        1.96        0.00      3.16 o 
   5  11   1       13.78       21.58      3.64 o 
   6  11   1        9.57       11.02      3.01 o 
   7  11   1       11.80       21.48      5.69 o 
   8  11   1       19.20       12.92      4.02 o 
   9  11   1       22.57       21.56      4.39 o 
  -5  12   1        5.25       10.75      3.16 o 
  -4  12   1        2.03        0.95      2.21 o 
  -3  12   1       24.80       30.66      4.11 o 
  -2  12   1       22.43       17.70      3.16 o 
  -1  12   1       25.44       28.13      3.79 o 
   0  12   1       46.00       42.04      4.11 o 
   1  12   1      148.08      122.97      6.32 o 
   2  12   1       24.00       25.14      2.48 o 
   3  12   1       44.30       37.88      8.69 o 
   4  12   1      103.18       92.62      8.53 o 
   5  12   1       94.98       94.61      8.22 o 
   6  12   1        0.66        3.52      2.65 o 
   7  12   1       27.72       31.07      4.45 o 
   8  12   1        2.64        2.74      3.95 o 
  -3  13   1       16.58       25.29      4.11 o 
  -2  13   1        6.69        4.11      2.53 o 
  -1  13   1      117.11      136.88      7.90 o 
   0  13   1       16.98       21.81      3.16 o 
   1  13   1       41.27       49.63      4.43 o 
   2  13   1       29.98       28.13      5.37 o 
   3  13   1        0.21        0.00      3.48 o 
   4  13   1        3.19        6.32      4.43 o 
   5  13   1        1.97       10.12      4.74 o 
   6  13   1       39.66       30.03      6.32 o 
   7  13   1       43.35       36.98      6.95 o 
  -1  14   1        8.09        6.95      2.84 o 
   0  14   1        1.40        0.32      2.21 o 
   1  14   1        7.30        2.35      1.76 o 
   2  14   1       37.60       35.09      6.32 o 
   3  14   1        8.79       13.59      5.06 o 
   4  14   1       23.14       18.65      6.32 o 
   5  14   1       14.39       20.23      6.32 o 
  -5 -13   2        4.17        5.06      5.37 o 
  -4 -13   2       19.80       16.75      6.01 o 
  -3 -13   2       12.90        8.22      5.06 o 
  -2 -13   2        3.01        9.70      2.29 o 
  -1 -13   2        3.53        3.17      3.16 o 
   0 -13   2        1.22        3.56      2.23 o 
   1 -13   2       27.87       24.42      3.16 o 
   2 -13   2       41.15       37.45      3.79 o 
  -7 -12   2        6.26        5.37      4.74 o 
  -6 -12   2       47.44       42.04      6.95 o 
  -5 -12   2        0.15        0.00      3.79 o 
  -4 -12   2       36.01       30.66      6.32 o 
  -3 -12   2       27.03       24.53      3.48 o 
  -2 -12   2        4.52        1.77      1.74 o 
  -1 -12   2        0.68        3.98      1.90 o 
   0 -12   2       16.27       12.01      2.39 o 
   1 -12   2       14.82       15.71      2.63 o 
   2 -12   2       74.85       73.30      4.55 o 
   3 -12   2       25.66       23.75      3.26 o 
  -8 -11   2       15.30       20.23      5.37 o 
  -7 -11   2        0.29        0.00      4.11 o 
  -6 -11   2        0.73        0.00      3.79 o 
  -5 -11   2       12.70        6.01      4.11 o 
  -4 -11   2        0.81        0.24      1.20 o 
  -3 -11   2        2.50        2.95      1.48 o 
  -2 -11   2        1.28        0.40      2.37 o 
  -1 -11   2        5.36        3.84      5.06 o 
   0 -11   2        0.69        2.31      2.84 o 
   1 -11   2        0.07        1.48      1.74 o 
   2 -11   2        0.46        0.95      1.90 o 
   3 -11   2       26.82       27.82      3.79 o 
   4 -11   2       34.63       43.31      4.74 o 
   5 -11   2        4.71        4.11      2.53 o 
  -9 -10   2        2.29        2.21      3.48 o 
  -8 -10   2       14.94       10.43      4.11 o 
  -7 -10   2       12.77        9.80      4.11 o 
  -6 -10   2        6.89        7.27      4.43 o 
  -5 -10   2       71.67       69.86      7.59 o 
  -4 -10   2       90.15       95.61      6.32 o 
  -3 -10   2      111.00      108.07      4.55 o 
  -2 -10   2      163.98      156.73      5.79 o 
  -1 -10   2        3.32        3.57      3.00 o 
   0 -10   2      378.29      333.13      9.80 o 
   1 -10   2        0.15        0.00      2.05 o 
   2 -10   2       25.89       27.50      3.48 o 
   3 -10   2       35.03       28.77      3.48 o 
   4 -10   2       12.35       16.75      3.16 o 
   5 -10   2       22.10       27.50      4.11 o 
   6 -10   2        2.11        1.58      2.21 o 
 -10  -9   2       15.90       23.53      4.55 o 
  -9  -9   2        0.05        1.30      3.48 o 
  -8  -9   2       26.75       22.57      4.31 o 
  -7  -9   2        4.83        6.32      3.16 o 
  -6  -9   2        5.64       14.42      3.39 o 
  -5  -9   2        0.49        0.00      2.11 o 
  -4  -9   2       77.20       68.50      3.63 o 
  -3  -9   2      134.04      141.91      4.43 o 
  -2  -9   2      115.63      101.17      6.16 o 
  -1  -9   2        2.54        3.48      1.41 o 
   0  -9   2       41.22       39.19      2.87 o 
   1  -9   2        1.02        0.00      1.58 o 
   2  -9   2       17.54       15.81      2.84 o 
   3  -9   2       42.58       45.20      4.11 o 
   4  -9   2      113.01      114.12      6.95 o 
   5  -9   2       34.72       38.88      4.43 o 
   6  -9   2      145.51      140.67      8.22 o 
   7  -9   2        1.61        2.53      2.53 o 
 -10  -8   2        4.88        0.00      5.37 o 
  -9  -8   2      136.70      134.73      7.65 o 
  -8  -8   2       24.98       24.13      3.90 o 
  -7  -8   2       24.87       32.03      4.02 o 
  -6  -8   2       45.80       39.91      5.06 o 
  -5  -8   2      218.31      220.58      5.89 o 
  -4  -8   2      185.07      185.77      7.92 o 
  -3  -8   2       13.28       13.82      2.96 o 
  -2  -8   2      213.12      217.52      5.51 o 
  -1  -8   2        9.76       13.14      1.36 o 
   0  -8   2       30.09       35.91      2.02 o 
   1  -8   2       51.32       59.26      4.27 o 
   2  -8   2       95.97      100.37     10.12 o 
   3  -8   2      443.60      474.27     19.76 o 
   4  -8   2       66.00       72.03      3.91 o 
   5  -8   2       20.19       15.81      2.84 o 
   6  -8   2      162.23      177.99     11.22 o 
   7  -8   2       17.87       16.46      2.84 o 
   8  -8   2       84.83       96.38      5.39 o 
 -10  -7   2        1.05        0.00      2.42 o 
  -9  -7   2       11.54        6.18      3.20 o 
  -8  -7   2       57.98       46.38      6.80 o 
  -7  -7   2        1.33        0.00      2.29 o 
  -6  -7   2      110.54      109.78      3.92 o 
  -5  -7   2      216.27      220.87      5.89 o 
  -4  -7   2       63.72       63.05      2.66 o 
  -3  -7   2      230.47      233.63      5.76 o 
  -2  -7   2      661.81      632.91     15.04 o 
  -1  -7   2       91.97       87.33      2.91 o 
   0  -7   2      726.05      680.91     16.11 o 
   1  -7   2        7.63        9.85      1.42 o 
   2  -7   2       72.50       71.05      3.48 o 
   3  -7   2       74.66       78.15      3.56 o 
   4  -7   2       92.55       99.72      4.45 o 
   5  -7   2       27.14       31.90      2.79 o 
   6  -7   2       43.69       43.28      3.42 o 
   7  -7   2       24.72       28.70      2.96 o 
   8  -7   2       22.03       26.15      3.19 o 
 -11  -6   2       55.66       68.91     11.70 o 
 -10  -6   2       23.95       20.66      3.70 o 
  -9  -6   2       30.91       40.87      4.46 o 
  -8  -6   2        7.26        3.03      2.59 o 
  -7  -6   2       17.35       15.85      4.74 o 
  -6  -6   2       41.29       42.89      1.79 o 
  -5  -6   2     1092.09     1125.49     29.52 o 
  -4  -6   2      335.29      350.22      7.71 o 
  -3  -6   2      365.00      399.05     10.93 o 
  -2  -6   2        0.47        0.00      0.90 o 
  -1  -6   2        3.83        4.58      0.84 o 
   0  -6   2      120.71      148.74      4.58 o 
   1  -6   2        0.02        2.21      0.95 o 
   2  -6   2       33.14       37.99      5.06 o 
   3  -6   2      346.70      353.47      9.54 o 
   4  -6   2      872.87      856.83     20.61 o 
   5  -6   2      134.58      156.56     11.54 o 
   6  -6   2      189.27      179.38      6.61 o 
   7  -6   2       33.23       29.37      3.00 o 
   8  -6   2        8.58       10.97      2.34 o 
   9  -6   2       62.90       58.22      4.32 o 
 -11  -5   2        0.80        0.00      7.27 o 
 -10  -5   2       35.16       26.55      9.48 o 
  -9  -5   2       13.10       13.27      2.95 o 
  -8  -5   2       33.67       28.13      3.42 o 
  -7  -5   2      155.08      153.21      3.84 o 
  -6  -5   2       55.53       55.50      2.02 o 
  -5  -5   2      840.32      866.40     26.11 o 
  -4  -5   2       50.23       64.55      3.15 o 
  -3  -5   2       21.55       24.79      1.47 o 
  -2  -5   2      823.46      831.27     18.38 o 
  -1  -5   2     4675.06     5066.74     87.77 o 
   0  -5   2      485.99      515.67     15.33 o 
   1  -5   2      670.44      659.51     15.30 o 
   2  -5   2        2.29        1.42      0.89 o 
   3  -5   2     1308.67     1365.63     32.88 o 
   4  -5   2      115.75      115.65      4.40 o 
   5  -5   2      699.35      709.25     17.59 o 
   6  -5   2       14.06       16.79      2.20 o 
   7  -5   2      398.79      402.08     11.77 o 
   8  -5   2       18.37       16.55      2.57 o 
   9  -5   2      143.68      150.06      6.76 o 
  10  -5   2        6.69        6.05      2.44 o 
 -11  -4   2       51.89       49.31     10.12 o 
 -10  -4   2        6.07        4.74      6.95 o 
  -9  -4   2      109.20      106.97      5.93 o 
  -8  -4   2      524.04      532.31     11.57 o 
  -7  -4   2       75.99       80.65      3.25 o 
  -6  -4   2        0.56        0.71      1.17 o 
  -5  -4   2       43.58       40.62      1.56 o 
  -4  -4   2       18.88       22.44      1.41 o 
  -3  -4   2      833.28      843.29     17.93 o 
  -2  -4   2        1.29        1.95      0.54 o 
  -1  -4   2      660.13      669.66     12.46 o 
   0  -4   2      545.49      597.62     11.20 o 
   1  -4   2       21.77       20.40      1.34 o 
   2  -4   2      148.15      134.66      4.09 o 
   3  -4   2       66.73       78.02      3.19 o 
   4  -4   2      833.80      864.28     20.33 o 
   5  -4   2        4.47        4.80      1.58 o 
   6  -4   2       32.20       41.58      3.10 o 
   7  -4   2       44.83       47.94      3.39 o 
   8  -4   2      112.86      113.25      5.53 o 
   9  -4   2        0.42        0.00      2.05 o 
  10  -4   2       16.98       19.40      3.00 o 
 -11  -3   2        1.60        1.26      6.95 o 
 -10  -3   2        1.64        0.00      6.95 o 
  -9  -3   2     1072.79     1138.30     52.63 o 
  -8  -3   2        0.44        0.00      1.04 o 
  -7  -3   2        6.04        4.44      1.49 o 
  -6  -3   2       10.42       18.96      2.39 o 
  -5  -3   2      228.71      232.37      5.60 o 
  -4  -3   2      416.47      469.52      9.42 o 
  -3  -3   2     1187.54     1207.55     18.61 o 
  -2  -3   2      712.20      705.44     11.09 o 
  -1  -3   2     6592.41     6658.74    135.14 o 
   0  -3   2      709.73      674.73     12.29 o 
   1  -3   2     1382.56     1411.03     30.92 o 
   2  -3   2      927.83      934.55     20.92 o 
   3  -3   2     1130.83     1162.47     26.09 o 
   4  -3   2        9.64        8.61      1.34 o 
   5  -3   2       72.91       67.12      5.85 o 
   6  -3   2      190.91      200.05      6.83 o 
   7  -3   2      109.22      114.04      4.97 o 
   8  -3   2       38.71       38.48      3.25 o 
   9  -3   2        6.20        6.59      2.21 o 
  10  -3   2        0.01        1.17      2.84 o 
 -11  -2   2        1.24        0.32      6.32 o 
 -10  -2   2        7.84        6.64      6.32 o 
  -9  -2   2      206.90      217.87      6.12 o 
  -8  -2   2       31.95       37.81      2.35 o 
  -7  -2   2      272.77      294.06      7.13 o 
  -6  -2   2      165.72      170.19     12.49 o 
  -5  -2   2       16.54       14.18      1.72 o 
  -4  -2   2       11.54       12.50      1.83 o 
  -3  -2   2      238.92      238.17      5.17 o 
  -2  -2   2     2134.55     2148.28     31.99 o 
  -1  -2   2      126.95       98.89      2.01 o 
   0  -2   2    37201.20    31382.22    652.12 o 
   1  -2   2     1460.25     1379.82     46.15 o 
   2  -2   2      797.79      828.93     18.58 o 
   3  -2   2      663.83      669.85     15.56 o 
   4  -2   2      787.96      799.98     18.68 o 
   5  -2   2       63.57       82.54      5.37 o 
   6  -2   2        2.98        1.75      2.37 o 
   7  -2   2       14.19       11.75      2.01 o 
   8  -2   2       89.70       74.98      4.31 o 
   9  -2   2        2.01        1.15      2.69 o 
  10  -2   2        9.58        9.84      2.33 o 
  11  -2   2       18.31       16.12      6.64 o 
 -11  -1   2        0.02        0.00      5.37 o 
 -10  -1   2        4.47        4.15      3.32 o 
  -9  -1   2       14.45       18.43      3.00 o 
  -8  -1   2       84.26       85.60      5.23 o 
  -7  -1   2       27.90       27.66      1.92 o 
  -6  -1   2      737.48      762.51     14.92 o 
  -5  -1   2      127.25      137.20      3.86 o 
  -4  -1   2      821.60      876.11     16.17 o 
  -3  -1   2     1202.15     1205.97     21.63 o 
  -2  -1   2     1232.43     1209.02     21.48 o 
  -1  -1   2    11787.40     9469.20    232.47 o 
   0  -1   2     1037.82     1064.78     17.81 o 
   1  -1   2       50.90       41.61      1.28 o 
   2  -1   2       50.27       35.13      1.70 o 
   3  -1   2      230.31      244.36      6.43 o 
   4  -1   2        7.81        1.60      1.42 o 
   5  -1   2      405.26      414.47     10.92 o 
   6  -1   2       26.32       23.74      2.90 o 
   7  -1   2      741.84      752.69     18.90 o 
   8  -1   2       30.48       24.60      2.61 o 
   9  -1   2       78.37       73.42      4.39 o 
  10  -1   2       26.47       24.26      2.90 o 
  11  -1   2       42.68       43.62      8.85 o 
 -11   0   2        1.34        0.00      5.06 o 
 -10   0   2       20.77       22.20      5.85 o 
  -9   0   2        2.01        0.66      4.58 o 
  -8   0   2      400.76      386.84      9.03 o 
  -7   0   2       20.45       21.40      1.96 o 
  -6   0   2      817.84      809.54     15.63 o 
  -5   0   2       42.96       31.30      1.69 o 
  -4   0   2      702.44      668.34     12.62 o 
  -3   0   2      357.04      340.46      6.77 o 
  -2   0   2    10319.08    10119.16    174.13 o 
  -1   0   2     1074.36     1037.90     18.25 o 
   0   0   2     6112.03     5237.61    140.35 o 
   1   0   2     3537.20     3557.40     71.83 o 
   2   0   2       96.25       80.71      2.53 o 
   3   0   2      217.44      194.86      3.30 o 
   4   0   2      175.73      167.92      3.71 o 
   5   0   2        5.52        3.69      0.55 o 
   6   0   2       40.88       39.62      2.06 o 
   7   0   2       42.16       40.86      2.88 o 
   8   0   2      773.44      756.57     19.33 o 
   9   0   2       67.06       71.96      4.24 o 
  10   0   2      134.99      124.86     12.96 o 
  11   0   2       53.46       65.12     10.12 o 
 -11   1   2        7.91        9.40      3.48 o 
 -10   1   2       22.13       25.41      4.74 o 
  -9   1   2       10.19       11.40      2.29 o 
  -8   1   2      259.18      259.41      6.57 o 
  -7   1   2       44.41       41.65      2.16 o 
  -6   1   2      122.07      131.29      3.85 o 
  -5   1   2      223.27      230.05      5.33 o 
  -4   1   2     3119.02     3147.60     55.06 o 
  -3   1   2        0.09        2.48      1.11 o 
  -2   1   2     3390.36     3445.28     59.69 o 
  -1   1   2      115.95      127.74      2.66 o 
   0   1   2      799.78      801.22     14.07 o 
   1   1   2     9203.14     7688.00    104.89 o 
   2   1   2      269.97      262.55      4.92 o 
   3   1   2     1115.88     1162.57     20.62 o 
   4   1   2      113.16      152.30      3.40 o 
   5   1   2      356.41      371.37      7.44 o 
   6   1   2        1.68        2.60      0.80 o 
   7   1   2       23.81       27.03      1.53 o 
   8   1   2      828.88      852.89     31.77 o 
   9   1   2       63.38       68.37      4.01 o 
  10   1   2        0.68        0.00      6.32 o 
  11   1   2       24.54       25.92      8.53 o 
 -11   2   2        3.55        2.46      2.37 o 
 -10   2   2       53.90       61.85      4.44 o 
  -9   2   2       45.70       50.59      4.43 o 
  -8   2   2       10.73        5.57      2.36 o 
  -7   2   2      135.35      147.32      6.86 o 
  -6   2   2      243.96      211.08      5.28 o 
  -5   2   2       33.62       38.64      2.55 o 
  -4   2   2     1598.85     1786.87     46.31 o 
  -3   2   2     2036.00     1955.99     34.46 o 
  -2   2   2     2682.59     2658.97     46.27 o 
  -1   2   2      212.33      186.78      3.78 o 
   0   2   2     8351.73     7123.19    234.99 o 
   1   2   2     6624.80     6080.88    193.62 o 
   3   2   2      593.87      617.07     12.94 o 
   4   2   2      230.36      249.64      5.12 o 
   5   2   2      215.59      237.11      5.22 o 
   6   2   2        0.53        0.16      0.78 o 
   7   2   2      305.93      320.53      7.11 o 
   8   2   2      167.10      158.32      7.27 o 
   9   2   2      130.62      123.91     12.64 o 
  10   2   2        8.18        0.00      6.64 o 
  11   2   2       11.20        7.27      8.53 o 
 -11   3   2        4.64        2.70      2.01 o 
 -10   3   2       19.26       21.43      3.32 o 
  -9   3   2       34.90       36.26      3.39 o 
  -8   3   2      227.75      196.29      5.45 o 
  -7   3   2       56.00       56.44      2.51 o 
  -6   3   2      185.68      188.12      4.92 o 
  -5   3   2       73.38       80.13      2.69 o 
  -4   3   2      177.31      163.96      5.17 o 
  -3   3   2      459.95      452.40      8.85 o 
  -2   3   2     2618.59     2565.37     44.76 o 
  -1   3   2      207.92      194.34      4.04 o 
   0   3   2     5853.63     5764.62    123.12 o 
   1   3   2      261.39      247.25      5.77 o 
   2   3   2       55.00       62.59      3.48 o 
   3   3   2       63.92       55.62      2.65 o 
   4   3   2      908.27      977.46     17.72 o 
   5   3   2        0.03        0.00      0.56 o 
   6   3   2      105.02      110.01      6.48 o 
   7   3   2      486.18      505.19     12.53 o 
   8   3   2      170.48      182.08     14.86 o 
   9   3   2      787.81      730.84     33.51 o 
  10   3   2       60.69       64.17     10.43 o 
  11   3   2        0.01        0.00      7.90 o 
 -10   4   2        1.92        0.00      1.81 o 
  -9   4   2       13.12       16.32      2.63 o 
  -8   4   2      354.94      324.55     17.70 o 
  -7   4   2      324.64      289.40      6.98 o 
  -6   4   2       40.99       30.92      1.80 o 
  -5   4   2      362.08      361.99      8.33 o 
  -4   4   2      791.37      761.39     14.51 o 
  -3   4   2      256.86      227.44      5.04 o 
  -2   4   2     3560.25     3598.98     77.57 o 
  -1   4   2      125.78      135.93      5.53 o 
   0   4   2        2.08        2.43      0.63 o 
   1   4   2       69.11       67.97      2.10 o 
   2   4   2      148.51      176.93      4.39 o 
   3   4   2      458.03      458.47     10.62 o 
   4   4   2       95.91      122.47      2.33 o 
   5   4   2        0.07        1.44      0.86 o 
   6   4   2       21.67       30.87      1.53 o 
   7   4   2        0.81        0.51      1.58 o 
   8   4   2        2.42        3.79      6.32 o 
   9   4   2       94.29      108.74     12.01 o 
  10   4   2       16.91       13.59      8.22 o 
  11   4   2       20.82       14.54      9.48 o 
 -10   5   2        5.65        5.20      2.20 o 
  -9   5   2       17.72       18.92      2.80 o 
  -8   5   2       81.30       71.71      4.32 o 
  -7   5   2       31.45       25.03      2.73 o 
  -6   5   2       26.88       21.80      2.34 o 
  -5   5   2       14.31       14.10      2.21 o 
  -4   5   2      357.67      356.28      9.71 o 
  -3   5   2        1.28        1.86      0.81 o 
  -2   5   2      260.09      270.33      7.29 o 
  -1   5   2      272.36      300.16      7.82 o 
   0   5   2     2064.91     2083.86     54.21 o 
   1   5   2        2.36        2.89      0.53 o 
   2   5   2      366.47      385.22      9.03 o 
   3   5   2      115.74      119.05      3.25 o 
   4   5   2       14.67        6.52      1.52 o 
   5   5   2       64.04       68.88      2.54 o 
   6   5   2       50.68       36.38      3.21 o 
   7   5   2      159.37      178.61      7.90 o 
   8   5   2      108.53      112.50      9.17 o 
   9   5   2       77.12       82.50     10.75 o 
  10   5   2       37.85       49.95     10.75 o 
  11   5   2        0.06        0.00      8.22 o 
  -9   6   2        5.77        7.53      2.34 o 
  -8   6   2        0.80        0.00      1.58 o 
  -7   6   2       19.19       12.36      3.16 o 
  -6   6   2       19.66       13.99      2.20 o 
  -5   6   2      638.40      681.07     17.23 o 
  -4   6   2       17.81       15.51      3.64 o 
  -3   6   2      849.56      905.65     33.19 o 
  -2   6   2      502.51      487.83     14.70 o 
  -1   6   2      516.41      479.66     11.77 o 
   0   6   2     2632.54     2753.44     59.70 o 
   1   6   2     1855.42     1862.28     40.75 o 
   2   6   2       82.19       96.14      3.95 o 
   3   6   2      189.05      173.94      5.53 o 
   4   6   2        3.79        1.54      1.56 o 
   5   6   2       45.27       42.02      2.01 o 
   6   6   2      166.65      172.73     16.12 o 
   7   6   2      112.80      104.90      5.36 o 
   8   6   2      166.87      147.04     15.96 o 
   9   6   2      119.32      104.32     12.01 o 
  10   6   2        1.23        0.00      7.59 o 
  11   6   2       19.01       19.28      9.17 o 
  -9   7   2        0.40        1.69      1.97 o 
  -8   7   2       16.30       15.73      2.51 o 
  -7   7   2       59.37       52.77      5.06 o 
  -6   7   2        8.90       12.04      3.79 o 
  -5   7   2       59.20       53.85      6.01 o 
  -4   7   2      248.24      246.68     12.01 o 
  -3   7   2       40.56       45.12      2.79 o 
  -2   7   2      207.05      199.75      6.30 o 
  -1   7   2      235.69      188.49      5.84 o 
   0   7   2      547.26      577.37     13.89 o 
   1   7   2      569.18      589.62     26.24 o 
   2   7   2       48.66       46.28      4.27 o 
   3   7   2       67.74       73.30      2.68 o 
   4   7   2        1.95        1.48      1.29 o 
   5   7   2        0.41        0.00      2.21 o 
   6   7   2       52.62       45.23      9.01 o 
   7   7   2      142.42      141.59      6.78 o 
   8   7   2        0.66        0.00      4.43 o 
   9   7   2      113.77       89.14     12.01 o 
  10   7   2        2.51        0.00      7.27 o 
  11   7   2        0.98        0.00      9.80 o 
  -8   8   2       21.62       18.41      2.96 o 
  -7   8   2        0.06        0.36      1.52 o 
  -6   8   2       33.50       39.26      3.42 o 
  -5   8   2       35.90       43.25      5.22 o 
  -4   8   2       32.97       28.62      4.74 o 
  -3   8   2       38.20       37.20      6.48 o 
  -2   8   2       22.89       24.85      2.11 o 
  -1   8   2        0.20        0.00      0.89 o 
   0   8   2        5.32        4.78      3.00 o 
   1   8   2       49.93       53.44      2.57 o 
   2   8   2      118.56      130.96      6.16 o 
   3   8   2        1.73        1.54      0.81 o 
   4   8   2       64.97       57.50      2.51 o 
   5   8   2      405.66      393.59     11.92 o 
   6   8   2      479.27      490.40     15.17 o 
   7   8   2        0.01        0.00      2.34 o 
   8   8   2       84.44       90.11      6.80 o 
   9   8   2        2.01        2.21      7.27 o 
  10   8   2        0.68        0.00      6.95 o 
  11   8   2        0.62        2.53      8.85 o 
  -8   9   2       78.64       93.89     10.59 o 
  -7   9   2       28.98       38.32      3.78 o 
  -6   9   2       38.87       41.39      4.74 o 
  -5   9   2       16.42       18.60      2.43 o 
  -4   9   2       53.82       55.02      3.64 o 
  -3   9   2      957.57      945.40     23.13 o 
  -2   9   2       35.04       38.33      4.11 o 
  -1   9   2       22.39       21.00      1.97 o 
   0   9   2        1.31        1.26      1.12 o 
   1   9   2        0.03        0.00      0.89 o 
   2   9   2      173.74      180.51      5.85 o 
   3   9   2      190.87      198.93      5.90 o 
   4   9   2      716.63      730.89    102.42 o 
   5   9   2      220.13      212.60      8.26 o 
   6   9   2        7.68        7.69      2.79 o 
   7   9   2      179.75      192.82      9.48 o 
   8   9   2        1.59        0.00      2.76 o 
   9   9   2      130.46      128.97     13.28 o 
  10   9   2      118.11      114.75     13.59 o 
  -7  10   2       12.93       19.51      2.96 o 
  -6  10   2      121.14      134.63     21.50 o 
  -5  10   2       33.55       37.89      4.43 o 
  -4  10   2       42.07       45.36      3.42 o 
  -3  10   2      353.84      376.25     14.07 o 
  -2  10   2       12.99       16.08      2.11 o 
  -1  10   2       33.79       39.01      3.16 o 
   0  10   2       10.15        8.83      1.58 o 
   1  10   2        2.36        0.77      0.99 o 
   2  10   2        9.31        8.54      1.90 o 
   3  10   2      148.49      139.31      4.68 o 
   4  10   2      163.09      171.17      9.17 o 
   5  10   2      121.71      114.87      5.92 o 
   6  10   2      344.79      309.32     10.93 o 
   7  10   2        0.55        0.00      2.56 o 
   8  10   2      177.89      191.38      8.96 o 
   9  10   2        7.08        3.58      3.39 o 
  10  10   2       11.48       19.60      9.48 o 
  -6  11   2       38.54       44.70      3.95 o 
  -5  11   2        0.00        0.00      1.52 o 
  -4  11   2       96.82      108.18      6.48 o 
  -3  11   2      275.34      301.54      9.71 o 
  -2  11   2      193.13      189.20      6.97 o 
  -1  11   2       32.35       35.06      3.95 o 
   0  11   2       80.25       79.90      3.95 o 
   1  11   2       13.49       15.14      4.11 o 
   2  11   2       13.91       15.81      1.81 o 
   3  11   2        4.31        5.69      2.53 o 
   4  11   2      578.80      584.24     40.15 o 
   5  11   2      200.35      205.62      9.80 o 
   6  11   2       42.60       39.13      4.13 o 
   7  11   2        2.09        0.00      3.64 o 
   8  11   2        0.48        1.27      3.33 o 
   9  11   2        0.12        0.17      3.48 o 
  -5  12   2        7.54        7.73      2.34 o 
  -4  12   2       45.48       45.41      8.06 o 
  -3  12   2       41.02       35.74      3.79 o 
  -2  12   2       51.11       60.14      5.06 o 
  -1  12   2       40.38       53.71      3.42 o 
   0  12   2       34.09       40.45      2.96 o 
   1  12   2        9.12        9.05      1.75 o 
   2  12   2        5.39       11.38      3.16 o 
   3  12   2       16.72       16.83      3.48 o 
   4  12   2        3.30        2.06      3.95 o 
   5  12   2      105.58       87.57      5.67 o 
   6  12   2       66.86       66.61      9.48 o 
   7  12   2        6.89        2.07      2.88 o 
   8  12   2      137.54      143.53     10.91 o 
  -3  13   2        0.21        1.58      2.53 o 
  -2  13   2        9.89       15.81      3.48 o 
  -1  13   2       40.74       46.15      4.43 o 
   0  13   2       13.19        7.59      2.21 o 
   1  13   2        8.78        8.22      2.21 o 
   3  13   2       45.18       41.41      6.01 o 
   4  13   2       17.06        9.39      2.88 o 
   5  13   2      132.64      135.67     14.38 o 
   6  13   2        0.31        0.00      4.11 o 
   7  13   2       39.13       36.47      5.53 o 
  -1  14   2        6.19        4.43      2.53 o 
   0  14   2        0.28        0.00      1.90 o 
   2  14   2        6.82        9.80      4.43 o 
   3  14   2      100.91      115.38     10.12 o 
   4  14   2        0.04        0.00      4.11 o 
   5  14   2       14.66       16.12      6.01 o 
  -4 -13   3        0.95        0.00      4.43 o 
  -3 -13   3       61.35       64.49      8.53 o 
  -2 -13   3        5.45        6.51      2.23 o 
  -1 -13   3        2.34        0.00      2.21 o 
   0 -13   3        0.67        1.54      2.53 o 
   1 -13   3      146.24      154.48      7.06 o 
  -6 -12   3       96.28      117.59     10.12 o 
  -5 -12   3        4.11        0.95      4.74 o 
  -4 -12   3       60.64       49.95      7.59 o 
  -3 -12   3       14.76       12.32      2.26 o 
  -2 -12   3       14.92       13.35      2.48 o 
  -1 -12   3       13.23        8.82      2.23 o 
   0 -12   3       74.34       73.54      4.90 o 
   1 -12   3       18.52       20.67      2.87 o 
   2 -12   3        0.45        0.51      2.10 o 
   3 -12   3       58.23       66.76      4.71 o 
  -8 -11   3       27.31       20.86      5.69 o 
  -7 -11   3       63.84       76.18      7.90 o 
  -6 -11   3        2.48        7.27      4.74 o 
  -5 -11   3        1.66        0.00      4.43 o 
  -4 -11   3        3.03        3.18      1.48 o 
  -3 -11   3        0.19        0.00      1.48 o 
  -2 -11   3      361.63      325.38      9.95 o 
  -1 -11   3       14.41       12.26      2.23 o 
   0 -11   3        1.56        4.24      4.43 o 
   1 -11   3       18.67       13.56      2.44 o 
   2 -11   3       41.15       44.45      4.11 o 
   3 -11   3        8.23        9.95      2.39 o 
   4 -11   3        0.73        0.63      2.53 o 
  -9 -10   3        5.70        5.06      4.43 o 
  -8 -10   3        1.64        1.58      3.48 o 
  -7 -10   3       29.91       33.19      5.69 o 
  -6 -10   3       24.10       21.81      5.06 o 
  -5 -10   3       10.06        9.80      4.74 o 
  -4 -10   3      213.23      191.91      6.78 o 
  -3 -10   3       18.70       14.38      2.53 o 
  -2 -10   3      168.37      153.84      5.96 o 
  -1 -10   3      168.09      168.75      6.37 o 
   0 -10   3       18.80       22.18      2.57 o 
   1 -10   3        0.07        0.91      1.74 o 
   2 -10   3       16.30       10.54      2.10 o 
   3 -10   3        2.53        3.00      1.87 o 
   4 -10   3       22.51       25.92      3.79 o 
   5 -10   3       13.81       15.17      3.48 o 
   6 -10   3        0.93        0.32      2.21 o 
  -9  -9   3        0.02        3.79      3.79 o 
  -8  -9   3        0.25        3.48      3.79 o 
  -7  -9   3       33.24       40.78      5.37 o 
  -6  -9   3        3.65        9.17      3.79 o 
  -5  -9   3       12.89       15.36      3.95 o 
  -4  -9   3      213.57      212.47      8.06 o 
  -3  -9   3      147.42      141.10      7.74 o 
  -2  -9   3       62.51       57.55      3.45 o 
  -1  -9   3       30.63       20.10      2.37 o 
   0  -9   3       46.94       46.89      3.10 o 
   1  -9   3      206.05      185.56      6.53 o 
   2  -9   3        7.73        5.67      2.05 o 
   3  -9   3       48.73       63.54      5.06 o 
   4  -9   3       33.77       41.41      4.43 o 
   5  -9   3        3.83        0.32      1.90 o 
   6  -9   3       43.22       40.46      4.74 o 
   7  -9   3        0.28        0.00      1.90 o 
 -10  -8   3       48.88       55.22      5.53 o 
  -9  -8   3        0.08        0.00      2.65 o 
  -8  -8   3        0.13        0.00      2.36 o 
  -7  -8   3      127.31      117.51      6.76 o 
  -6  -8   3      246.11      211.49     25.11 o 
  -5  -8   3       12.33       17.55      3.02 o 
  -4  -8   3       28.38       22.02      1.83 o 
  -3  -8   3      582.69      598.15     29.07 o 
  -2  -8   3      149.30      135.40      5.14 o 
  -1  -8   3        3.83        3.08      1.44 o 
   0  -8   3        1.22        2.95      1.41 o 
   1  -8   3      138.45      149.06      5.54 o 
   2  -8   3       44.89       34.77      3.48 o 
   3  -8   3        1.18        0.00      1.90 o 
   4  -8   3        0.00        2.53      2.21 o 
   5  -8   3        0.01        0.00      1.90 o 
   6  -8   3       91.87       78.08      6.01 o 
   7  -8   3        1.76        0.63      2.21 o 
 -10  -7   3       59.05       48.47      5.24 o 
  -9  -7   3       26.37       26.94      6.80 o 
  -8  -7   3       44.46       44.83      4.59 o 
  -7  -7   3       39.83       33.56      3.82 o 
  -6  -7   3        3.35        1.20      1.36 o 
  -5  -7   3      197.82      216.60      9.97 o 
  -4  -7   3      121.81      131.74      4.17 o 
  -3  -7   3      317.67      293.32      7.23 o 
  -2  -7   3       45.55       49.15      3.32 o 
  -1  -7   3       10.19       12.49      1.30 o 
   0  -7   3      428.79      407.26     11.72 o 
   1  -7   3       83.86       89.56      3.15 o 
   2  -7   3      135.83      136.11      4.80 o 
   3  -7   3        0.01        0.79      1.12 o 
   4  -7   3      238.93      232.52      7.47 o 
   5  -7   3       73.17       71.18      4.00 o 
   6  -7   3        0.24        0.00      1.29 o 
   7  -7   3       10.88       11.26      2.20 o 
   8  -7   3        0.49        0.00      1.75 o 
 -11  -6   3        7.98        0.00      8.53 o 
 -10  -6   3        8.90        7.79      3.16 o 
  -9  -6   3       73.02       79.41      5.93 o 
  -8  -6   3        1.82        0.84      3.95 o 
  -7  -6   3        2.08        6.31      1.10 o 
  -6  -6   3        9.21       15.50      2.28 o 
  -5  -6   3      154.66      149.66      3.67 o 
  -4  -6   3      210.92      198.94      5.27 o 
  -3  -6   3        1.15       13.91      3.48 o 
  -2  -6   3     1312.92     1317.52     28.61 o 
  -1  -6   3      527.44      473.95     11.27 o 
   0  -6   3      236.54      238.49      5.52 o 
   1  -6   3       22.16       20.46      1.40 o 
   2  -6   3     1126.26     1100.93     25.29 o 
   3  -6   3      167.12      183.24      5.89 o 
   4  -6   3      422.54      433.68     14.38 o 
   5  -6   3      186.22      201.60      6.89 o 
   6  -6   3       90.08       90.50      5.53 o 
   7  -6   3      331.52      315.62     15.02 o 
   8  -6   3        6.43        5.12      2.05 o 
   9  -6   3      104.20      119.62      6.07 o 
 -11  -5   3       37.60       25.92      8.85 o 
 -10  -5   3       34.23       37.15      4.21 o 
  -9  -5   3      137.90      142.63      7.27 o 
  -8  -5   3        6.06        2.60      2.84 o 
  -7  -5   3      216.57      216.14      7.80 o 
  -6  -5   3      364.27      368.59      7.07 o 
  -5  -5   3       63.08       64.87      2.14 o 
  -4  -5   3        1.73        1.18      0.64 o 
  -3  -5   3     3004.66     3059.34     53.71 o 
  -2  -5   3      505.20      606.11     41.46 o 
  -1  -5   3       15.51       18.21      1.82 o 
   0  -5   3      493.07      510.11      9.99 o 
   1  -5   3        1.18        1.14      0.63 o 
   2  -5   3     1015.44      968.27     22.19 o 
   3  -5   3       71.94       65.89      3.11 o 
   4  -5   3      227.61      240.87      7.20 o 
   5  -5   3      757.07      770.06     18.89 o 
   6  -5   3        4.59        4.05      3.00 o 
   7  -5   3       75.43       74.63      4.40 o 
   8  -5   3      201.60      210.13      7.90 o 
   9  -5   3       26.47       29.49      3.64 o 
 -11  -4   3        2.68        0.00      6.64 o 
 -10  -4   3       14.11       15.84      3.20 o 
  -9  -4   3       18.19       11.06      2.92 o 
  -8  -4   3       67.25       68.20      4.75 o 
  -7  -4   3      378.65      417.70      9.50 o 
  -6  -4   3       15.09       14.84      2.53 o 
  -5  -4   3        3.85        4.14      0.91 o 
  -4  -4   3      838.08      835.43     13.37 o 
  -3  -4   3     2005.75     2074.90     31.41 o 
  -2  -4   3        0.70        2.66      0.75 o 
  -1  -4   3     1289.53     1401.18     29.79 o 
   0  -4   3      122.96      124.59      3.36 o 
   1  -4   3     2036.31     2209.78     38.90 o 
   2  -4   3        0.57        0.95      0.67 o 
   3  -4   3      296.25      337.74      8.87 o 
   4  -4   3      115.94      123.03      7.43 o 
   5  -4   3        2.11        4.16      3.16 o 
   6  -4   3        2.13        2.11      1.41 o 
   7  -4   3      778.68      784.66     19.82 o 
   8  -4   3       30.95       30.00      2.97 o 
   9  -4   3      292.61      277.38     14.70 o 
  10  -4   3       18.43       21.55      3.21 o 
 -11  -3   3        0.50        0.00      6.95 o 
 -10  -3   3        1.21        0.00      6.01 o 
  -9  -3   3        3.65        3.47      1.47 o 
  -8  -3   3        0.60        0.00      1.40 o 
  -7  -3   3       23.30       23.81      2.48 o 
  -6  -3   3      185.98      298.34     28.45 o 
  -5  -3   3      504.69      527.24     10.76 o 
  -4  -3   3      561.38      518.94     10.41 o 
  -3  -3   3      255.07      242.33      4.55 o 
  -2  -3   3      263.21      309.00      5.36 o 
  -1  -3   3     6114.18     6209.30    107.80 o 
   0  -3   3      135.00      135.92      4.62 o 
   1  -3   3     1395.76     1386.51     24.69 o 
   2  -3   3      456.21      473.89     11.21 o 
   3  -3   3      152.79      186.37      5.39 o 
   4  -3   3       25.72       26.29      1.91 o 
   5  -3   3       87.99      103.03      4.32 o 
   6  -3   3        0.00        0.00      2.21 o 
   7  -3   3       37.21       34.34      3.79 o 
   8  -3   3        0.50        2.21      2.21 o 
   9  -3   3        4.05        2.11      3.48 o 
  10  -3   3        9.21       11.51      3.48 o 
 -11  -2   3       20.41       14.86      7.59 o 
 -10  -2   3        6.22       14.54      6.32 o 
  -9  -2   3      248.96      261.02      8.10 o 
  -8  -2   3       31.90       38.18      2.53 o 
  -7  -2   3       12.47       12.40      2.31 o 
  -6  -2   3      207.86      207.90      5.38 o 
  -5  -2   3       57.00       53.20      2.66 o 
  -4  -2   3      636.46      727.64     13.94 o 
  -3  -2   3       12.32       18.82      1.19 o 
  -2  -2   3      377.22      329.42      5.61 o 
  -1  -2   3    10705.73    10632.62    184.37 o 
   0  -2   3      710.04      758.73     18.65 o 
   1  -2   3      434.62      408.62      7.76 o 
   2  -2   3        0.03        0.42      0.51 o 
   3  -2   3      213.70      198.71      5.61 o 
   4  -2   3       63.71       71.26      3.29 o 
   5  -2   3      666.75      610.04     15.19 o 
   6  -2   3       19.85       19.79      2.26 o 
   7  -2   3       44.91       44.73      3.95 o 
   8  -2   3       23.73       30.16      2.83 o 
   9  -2   3        5.88        3.28      2.05 o 
  10  -2   3        8.87       12.96      2.57 o 
  11  -2   3       18.44       17.39      7.27 o 
 -11  -1   3        0.63        0.00      5.06 o 
 -10  -1   3       25.87       23.14      3.14 o 
  -9  -1   3      239.27      230.46      6.46 o 
  -8  -1   3      653.27      641.71     13.41 o 
  -7  -1   3      864.06      831.18     16.52 o 
  -6  -1   3        0.58       39.51      5.69 o 
  -5  -1   3      487.42      469.63      9.73 o 
  -4  -1   3       90.17       89.72      3.44 o 
  -3  -1   3     2180.68     2125.53     37.44 o 
  -2  -1   3      115.24       95.01      3.53 o 
  -1  -1   3      132.93      116.19      2.51 o 
   0  -1   3     1009.09     1053.92     17.69 o 
   1  -1   3      590.19      629.41     11.42 o 
   2  -1   3        0.49        0.94      0.51 o 
   3  -1   3        4.30        2.10      1.42 o 
   4  -1   3        0.63        1.39      0.95 o 
   5  -1   3       22.68       17.16      3.16 o 
   6  -1   3       41.56       38.09      6.16 o 
   7  -1   3      414.86      415.31     11.70 o 
   8  -1   3      276.45      301.17      9.57 o 
   9  -1   3       86.39       75.76      4.46 o 
  10  -1   3        0.19        0.00      6.01 o 
  11  -1   3       22.17       22.76      7.90 o 
 -11   0   3       14.10       13.28      6.64 o 
 -10   0   3       22.80       22.90      6.80 o 
  -9   0   3        0.61        3.24      1.24 o 
  -8   0   3       36.01       34.80      2.76 o 
  -7   0   3       90.52      102.71      3.61 o 
  -6   0   3     1450.48     1543.32     28.19 o 
  -5   0   3        5.23       11.14      1.16 o 
  -4   0   3        6.27       12.86      1.05 o 
  -3   0   3     1831.91     1851.26     32.68 o 
  -2   0   3       39.76       39.73      1.47 o 
  -1   0   3       68.40       59.38      1.57 o 
   0   0   3       70.02       77.56      3.10 o 
   1   0   3     1631.71     1521.98     31.12 o 
   2   0   3     6002.67     5994.72    118.40 o 
   3   0   3      174.76      171.82      5.06 o 
   4   0   3      404.30      359.08      9.24 o 
   5   0   3      778.82      758.15     18.14 o 
   6   0   3        0.22        4.74      5.37 o 
   7   0   3      706.63      685.79     17.35 o 
   8   0   3      174.17      186.00      6.91 o 
   9   0   3        0.42        0.25      1.53 o 
  10   0   3       52.27       36.98      8.22 o 
  11   0   3        1.53        0.00      5.69 o 
 -11   1   3        5.53        4.02      2.29 o 
 -10   1   3       10.75       15.43      2.68 o 
  -9   1   3        9.01       10.80      1.66 o 
  -8   1   3        0.37        0.39      0.95 o 
  -7   1   3       58.53       62.74      2.74 o 
  -6   1   3      303.45      318.88      7.26 o 
  -5   1   3     1839.81     1926.01     34.51 o 
  -4   1   3     2171.12     2120.53     37.60 o 
  -3   1   3      545.02      563.87     14.22 o 
  -2   1   3     1748.34     1838.01     38.78 o 
  -1   1   3     1511.82     1412.51     31.46 o 
   0   1   3     2853.99     2771.26     47.93 o 
   1   1   3     4108.55     4172.09     61.36 o 
   2   1   3      850.20      865.45     15.35 o 
   3   1   3       71.93       73.37      2.51 o 
   4   1   3        0.13        0.14      0.62 o 
   5   1   3      407.19      404.13      7.95 o 
   6   1   3      479.72      497.43      9.84 o 
   7   1   3      503.94      523.86     13.86 o 
   8   1   3        6.24        9.30      5.06 o 
   9   1   3       53.07       56.27      9.17 o 
  10   1   3       16.70        1.26      7.27 o 
  11   1   3        3.39        0.32      7.59 o 
 -11   2   3       15.85       15.53      2.97 o 
 -10   2   3       11.14       14.02      3.32 o 
  -9   2   3       64.27       67.02      4.21 o 
  -8   2   3        0.00        0.00      0.95 o 
  -7   2   3      294.72      300.81     10.61 o 
  -6   2   3      514.33      513.17     10.67 o 
  -5   2   3      356.06      338.97      7.37 o 
  -4   2   3      691.64      704.83     13.44 o 
  -3   2   3      827.92      849.07     15.57 o 
  -2   2   3       76.08       83.17      2.62 o 
  -1   2   3       24.93       27.07      1.54 o 
   0   2   3      104.88      105.36      2.33 o 
   1   2   3     3778.61     3560.11    118.71 o 
   2   2   3     5887.24     5408.65    117.65 o 
   3   2   3      350.40      354.05     10.43 o 
   4   2   3     2586.36     2888.72     50.32 o 
   5   2   3     1131.00     1191.41     21.41 o 
   6   2   3      128.10      135.30      3.58 o 
   7   2   3        5.34        7.59      1.58 o 
   8   2   3       32.61       32.14      2.68 o 
   9   2   3       11.72       12.01      6.95 o 
  10   2   3        3.04        3.48      6.95 o 
  11   2   3       23.47       14.86      8.22 o 
 -11   3   3        8.61       10.79      2.72 o 
 -10   3   3        3.45        9.15      2.39 o 
  -9   3   3       51.89       59.84      4.09 o 
  -8   3   3     1089.83      995.40     19.60 o 
  -7   3   3      212.80      218.36      6.09 o 
  -5   3   3        3.54        2.37      0.83 o 
  -4   3   3      354.86      388.33      8.00 o 
  -3   3   3        8.70       16.45      1.06 o 
  -2   3   3       83.75       85.58      2.33 o 
  -1   3   3      805.21      755.59     13.69 o 
   0   3   3      257.99      256.95      5.11 o 
   1   3   3       50.32       47.66      1.74 o 
   3   3   3      721.61      748.86     27.19 o 
   4   3   3      812.25      881.00     16.10 o 
   5   3   3      460.79      491.01      9.52 o 
   6   3   3       67.78      125.29     14.70 o 
   7   3   3      105.27      123.69      4.04 o 
   8   3   3      121.52      106.84     11.06 o 
   9   3   3      139.00      122.97     12.96 o 
  10   3   3        4.12        3.79      7.59 o 
  11   3   3       22.97       20.86      9.48 o 
 -10   4   3        8.74        7.75      2.39 o 
  -9   4   3       63.51       54.99      4.09 o 
  -8   4   3        4.29        7.50      1.84 o 
  -7   4   3       68.44       60.35      2.68 o 
  -6   4   3        0.95        2.48      0.90 o 
  -5   4   3       76.63       80.19      4.45 o 
  -4   4   3     2954.18     2897.36     51.07 o 
  -3   4   3        1.40        0.60      0.60 o 
  -2   4   3      791.06      769.31     14.28 o 
  -1   4   3     1292.24     1259.23     28.07 o 
   0   4   3      107.19      114.59      6.95 o 
   1   4   3     3556.71     3549.38     75.99 o 
   2   4   3      767.71      797.25     17.69 o 
   3   4   3       87.83       83.14      5.06 o 
   4   4   3      287.18      299.61      8.35 o 
   5   4   3      211.28      224.38      4.78 o 
   6   4   3       56.21       73.88      2.29 o 
   7   4   3       33.05       46.14      7.59 o 
   8   4   3        1.91        9.48      6.32 o 
   9   4   3      863.30      791.22     35.72 o 
  10   4   3      143.91      154.58     14.86 o 
  11   4   3       24.18       21.81     10.12 o 
 -10   5   3        4.49        4.36      2.53 o 
  -9   5   3        0.44        0.24      1.63 o 
  -8   5   3       58.63       52.19      2.71 o 
  -7   5   3       17.62       18.71      2.59 o 
  -6   5   3        9.39        9.57      1.28 o 
  -5   5   3      229.01      246.77      6.03 o 
  -4   5   3      167.40      158.00      4.18 o 
  -3   5   3       42.94       38.06      2.28 o 
  -2   5   3       35.78       27.16      2.53 o 
  -1   5   3       50.98       53.29      2.28 o 
   0   5   3     1526.85     1593.22     58.48 o 
   1   5   3       77.81       85.24      2.87 o 
   2   5   3      705.89      680.56     15.34 o 
   3   5   3        4.38        9.80      1.90 o 
   4   5   3      464.12      470.09     28.77 o 
   5   5   3      210.62      227.32      9.96 o 
   6   5   3      102.44      117.00      5.31 o 
   7   5   3       16.07       10.07      2.06 o 
   8   5   3       58.69       53.74      8.53 o 
   9   5   3       63.30       49.31      9.48 o 
  10   5   3      291.95      259.84     18.97 o 
  11   5   3       10.71        1.58      8.22 o 
  -9   6   3        3.44        5.60      2.21 o 
  -8   6   3        4.46        3.11      1.81 o 
  -7   6   3        4.51        4.11      1.58 o 
  -6   6   3      496.56      513.40     22.92 o 
  -5   6   3        3.36        1.13      1.29 o 
  -4   6   3      184.21      183.12      6.30 o 
  -3   6   3        7.53        7.30      1.29 o 
  -2   6   3       19.05       14.67      2.05 o 
  -1   6   3        3.20        3.30      0.99 o 
   0   6   3     3386.40     3492.03     75.17 o 
   1   6   3       78.46       80.09      6.95 o 
   2   6   3      967.50     1007.22     22.33 o 
   3   6   3       26.29       27.88      1.41 o 
   4   6   3       21.39       22.87      2.24 o 
   5   6   3      166.50      158.52     22.44 o 
   6   6   3      415.06      445.99     12.84 o 
   7   6   3      321.01      343.81     13.75 o 
   8   6   3      221.48      208.00     14.86 o 
   9   6   3      124.33      108.74     12.33 o 
  10   6   3       45.43       32.24      9.17 o 
  11   6   3        3.75        0.00      8.85 o 
  -9   7   3       11.08        8.18      4.58 o 
  -8   7   3        6.01       10.70      2.28 o 
  -7   7   3       15.28       23.26      2.73 o 
  -6   7   3      107.20       94.13      4.86 o 
  -5   7   3        1.87        1.17      1.34 o 
  -4   7   3     1255.09     1199.49     28.21 o 
  -3   7   3       79.08       82.61     10.12 o 
  -2   7   3      241.41      241.06     11.22 o 
  -1   7   3       23.35       22.01      1.75 o 
   0   7   3        0.03        0.00      0.79 o 
   1   7   3       38.72       40.80      2.05 o 
   2   7   3      238.26      217.58      5.90 o 
   3   7   3      147.94      151.01      4.26 o 
   4   7   3      523.68      497.97     32.40 o 
   5   7   3        6.43        4.48      2.11 o 
   6   7   3      579.83      577.15     16.01 o 
   7   7   3       58.28       54.36      4.15 o 
   8   7   3       42.60       41.43      5.37 o 
   9   7   3       39.03       40.46      9.48 o 
  10   7   3       15.26       10.43      7.90 o 
  11   7   3        0.92        1.26      8.53 o 
  -8   8   3        0.27        1.88      1.89 o 
  -7   8   3        0.03        1.10      2.21 o 
  -6   8   3        0.00        0.00      1.34 o 
  -5   8   3       40.71       38.67      3.11 o 
  -4   8   3      365.50      406.60     11.61 o 
  -3   8   3     1383.03     1305.76     30.50 o 
  -2   8   3      112.35      104.43      4.25 o 
  -1   8   3      118.15      122.48      9.01 o 
   0   8   3        1.81        1.30      0.99 o 
   1   8   3      767.00      784.39     18.38 o 
   2   8   3     2284.04     2302.71     57.69 o 
   3   8   3       51.65       51.19      2.39 o 
   4   8   3      482.93      493.76     20.23 o 
   5   8   3       98.17       88.59      9.64 o 
   6   8   3        6.99        9.09      2.56 o 
   7   8   3       22.13       21.70      3.33 o 
   8   8   3      357.18      384.04     12.73 o 
   9   8   3        1.62        0.00      6.64 o 
  10   8   3        2.97        1.58      7.59 o 
  11   8   3        0.91        9.80      9.80 o 
  -8   9   3        0.11        0.20      1.81 o 
  -7   9   3        3.66        1.42      1.79 o 
  -6   9   3        1.25        5.37      1.97 o 
  -5   9   3       37.62       46.83      6.16 o 
  -4   9   3       74.51       77.61      4.90 o 
  -3   9   3        3.65        2.84      2.05 o 
  -2   9   3       89.97       83.79      3.87 o 
  -1   9   3      545.78      541.06     13.89 o 
   0   9   3       13.99       13.97      1.75 o 
   1   9   3       13.05       15.82      1.58 o 
   2   9   3      301.30      329.61      8.80 o 
   3   9   3        1.38        1.72      1.10 o 
   4   9   3      884.10      924.93     34.77 o 
   5   9   3       30.01       31.79      3.33 o 
   6   9   3      147.21      144.53      6.69 o 
   7   9   3        4.68        4.86      3.00 o 
   8   9   3      143.47      156.59      7.59 o 
   9   9   3        1.28        5.06      6.01 o 
  10   9   3        6.37        9.80      7.90 o 
  -7  10   3       84.17       99.04      5.67 o 
  -6  10   3       27.49       27.70      3.24 o 
  -5  10   3        9.15        7.94      4.74 o 
  -4  10   3       37.83       38.43      5.37 o 
  -3  10   3      251.66      256.61      9.48 o 
  -2  10   3       13.53       12.51      1.97 o 
  -1  10   3       53.87       45.73      2.96 o 
   0  10   3       10.30        9.52      1.58 o 
   1  10   3       73.16       67.25      3.33 o 
   2  10   3       73.69       69.54      3.26 o 
   3  10   3      115.87       91.47     16.91 o 
   4  10   3     1639.67     1675.55     40.08 o 
   5  10   3      566.42      535.93     19.28 o 
   6  10   3       62.69       66.42      6.32 o 
   7  10   3      109.24      114.98      6.61 o 
   8  10   3      224.45      227.98     10.43 o 
   9  10   3        1.42        0.00      5.69 o 
  10  10   3       19.43       19.91      8.85 o 
  -6  11   3       37.93       41.13      3.87 o 
  -5  11   3       40.84       46.94      4.58 o 
  -4  11   3        8.72        8.78      2.11 o 
  -3  11   3        5.94        4.17      1.67 o 
  -2  11   3       16.51       19.28      2.43 o 
  -1  11   3       78.89       83.55      4.25 o 
   0  11   3      247.71      251.61      9.17 o 
   1  11   3       93.33       95.74      4.18 o 
   2  11   3      149.78      143.54      8.69 o 
   3  11   3        0.67        0.63      2.21 o 
   4  11   3        0.70        0.00      1.75 o 
   5  11   3      299.83      283.06     10.15 o 
   6  11   3      186.33      169.49      7.81 o 
   7  11   3       36.21       37.04      4.32 o 
   8  11   3      123.93      123.42      7.37 o 
   9  11   3        0.42        0.00      5.69 o 
  -5  12   3        0.52        0.00      1.75 o 
  -4  12   3       18.99       25.76      2.96 o 
  -3  12   3        9.16       11.37      2.21 o 
  -2  12   3        0.01        0.41      1.44 o 
  -1  12   3      138.66      116.48      5.16 o 
   0  12   3       51.85       56.88      3.49 o 
   1  12   3       73.29       71.01      7.43 o 
   2  12   3        3.00        5.09      1.13 o 
   3  12   3       24.07       32.24      4.43 o 
   4  12   3        0.11        0.00      1.97 o 
   5  12   3        4.26        3.36      2.34 o 
   6  12   3      119.87      106.23      6.37 o 
   7  12   3       12.05       20.63      6.64 o 
   8  12   3        2.65        0.00      3.01 o 
  -4  13   3        3.24        2.65      2.11 o 
  -3  13   3       35.68       49.73      3.95 o 
  -2  13   3       19.92       24.86      3.32 o 
  -1  13   3        6.44        6.88      2.21 o 
   0  13   3        1.69        3.48      2.21 o 
   1  13   3        6.38        5.06      1.52 o 
   2  13   3        3.41        2.21      2.21 o 
   3  13   3        2.85        0.00      2.21 o 
   4  13   3       11.05       14.57      3.03 o 
   5  13   3       34.93       35.37     10.27 o 
   6  13   3        5.28        7.90      4.58 o 
   7  13   3       45.40       39.81      4.69 o 
  -2  14   3        2.68        6.95      2.84 o 
  -1  14   3       33.34       39.83      4.43 o 
   0  14   3       40.11       38.57      4.11 o 
   3  14   3        3.69        5.37      4.11 o 
   4  14   3        1.53        0.00      4.11 o 
   5  14   3        0.53        6.66      7.43 o 
   6  14   3       12.40       15.96      9.64 o 
   2  15   3        7.55        1.58      4.11 o 
  -3 -13   4        0.42        0.50      3.00 o 
  -2 -13   4       10.11        7.11      4.27 o 
  -1 -13   4        4.62        4.32      2.26 o 
  -6 -12   4       24.85       26.24      6.32 o 
  -5 -12   4        0.65        0.00      4.43 o 
  -4 -12   4       11.81        2.53      5.06 o 
  -3 -12   4       90.01       92.16      5.02 o 
  -2 -12   4       28.43       26.99      4.27 o 
  -1 -12   4       64.59       62.69      4.26 o 
   0 -12   4       10.59       10.75      2.48 o 
   1 -12   4       12.83       14.18      2.72 o 
   2 -12   4        8.76       10.16      2.69 o 
  -7 -11   4        0.00        0.00      3.79 o 
  -6 -11   4       16.67       28.13      5.69 o 
  -5 -11   4        1.38        0.00      4.11 o 
  -4 -11   4        6.96        2.63      1.49 o 
  -3 -11   4       14.23       14.03      2.84 o 
  -2 -11   4        1.04        0.00      1.70 o 
  -1 -11   4        3.06        3.79      1.98 o 
   0 -11   4        0.05        0.47      1.74 o 
   1 -11   4       15.67       11.84      2.39 o 
   2 -11   4        0.53        1.26      2.10 o 
   3 -11   4        6.60        7.87      2.39 o 
   4 -11   4        1.62        0.32      2.53 o 
  -8 -10   4       28.50       37.30      6.01 o 
  -7 -10   4       10.44        6.32      4.43 o 
  -6 -10   4        9.82       10.43      4.43 o 
  -5 -10   4      128.04       86.93      5.06 o 
  -4 -10   4       14.19       15.53      4.74 o 
  -3 -10   4       54.13       52.44      4.27 o 
  -2 -10   4        5.35        3.08      1.72 o 
  -1 -10   4        3.23        0.47      2.69 o 
   0 -10   4       17.31       14.64      2.20 o 
   1 -10   4        0.50        0.42      1.70 o 
   2 -10   4       36.82       44.31      3.56 o 
   3 -10   4        0.12        0.00      1.74 o 
   4 -10   4        2.50        3.16      2.53 o 
   5 -10   4        0.52        1.26      2.53 o 
  -9  -9   4        0.39        0.00      2.84 o 
  -8  -9   4        1.45        0.00      3.48 o 
  -7  -9   4        1.09        0.00      3.48 o 
  -6  -9   4       45.96       30.98      5.69 o 
  -5  -9   4      104.23      102.91      4.50 o 
  -4  -9   4       13.85       10.35      1.95 o 
  -3  -9   4        0.02        0.00      1.46 o 
  -2  -9   4      238.85      229.15      8.53 o 
  -1  -9   4        1.05        0.00      2.69 o 
   0  -9   4       18.13       16.67      2.37 o 
   1  -9   4      157.73      137.72      5.47 o 
   2  -9   4      134.24      142.65     10.27 o 
   3  -9   4        1.00        0.54      1.67 o 
   4  -9   4       10.88       11.90      5.53 o 
   5  -9   4      102.13      107.79      6.95 o 
   6  -9   4       29.49       35.09      4.74 o 
 -10  -8   4       17.78       12.33      4.43 o 
  -9  -8   4        0.44        0.63      3.48 o 
  -8  -8   4        4.21       10.43      3.79 o 
  -7  -8   4        0.04        0.95      2.84 o 
  -6  -8   4      257.54      226.26     14.07 o 
  -5  -8   4       98.91       79.93      4.27 o 
  -4  -8   4      119.38      121.22      4.79 o 
  -3  -8   4      154.91      139.27      9.64 o 
  -2  -8   4       28.34       27.58      2.48 o 
  -1  -8   4       30.99       32.99      3.00 o 
   0  -8   4        0.17        0.46      1.46 o 
   1  -8   4      288.23      258.25      8.05 o 
   2  -8   4       79.22       74.56      4.02 o 
   3  -8   4       54.84       53.42      3.42 o 
   4  -8   4       18.13       20.04      2.34 o 
   5  -8   4       70.42       63.85      5.37 o 
   6  -8   4        4.12        7.27      2.84 o 
   7  -8   4       31.66       35.40      4.43 o 
 -10  -7   4       39.49       42.34      9.01 o 
  -9  -7   4       11.63        8.25      3.18 o 
  -8  -7   4       19.48       25.37      3.86 o 
  -7  -7   4        0.03        0.00      1.57 o 
  -6  -7   4       25.62       24.18      1.60 o 
  -5  -7   4      318.25      315.88      7.78 o 
  -4  -7   4        1.16        2.47      1.40 o 
  -3  -7   4       30.15       34.71      4.23 o 
  -2  -7   4      444.13      422.34     11.01 o 
  -1  -7   4      284.10      274.21      9.01 o 
   0  -7   4        1.75        0.00      1.74 o 
   1  -7   4        1.19        0.00      1.38 o 
   2  -7   4       15.30       19.52      3.64 o 
   3  -7   4      232.43      234.53      7.34 o 
   4  -7   4       24.47       19.54      2.34 o 
   5  -7   4      498.57      507.67     18.33 o 
   6  -7   4        0.08        0.00      1.90 o 
   7  -7   4       10.60       10.75      2.84 o 
   8  -7   4       35.15       37.62      4.43 o 
 -10  -6   4       69.37       92.57     16.60 o 
  -9  -6   4      156.60      154.08      7.89 o 
  -8  -6   4      186.65      178.45      8.24 o 
  -7  -6   4        0.86        0.83      0.84 o 
  -6  -6   4        2.71        0.38      0.84 o 
  -5  -6   4       39.09       41.71      1.86 o 
  -4  -6   4      434.53      419.60      9.57 o 
  -3  -6   4      224.87      221.69      5.79 o 
  -2  -6   4        3.33        6.52      1.17 o 
  -1  -6   4      680.02      674.31     15.79 o 
   0  -6   4       12.41       11.99      2.08 o 
   1  -6   4      208.17      197.59      4.85 o 
   2  -6   4       61.05       59.06      4.78 o 
   3  -6   4       64.58       72.54      2.89 o 
   4  -6   4      247.66      272.64      8.10 o 
   5  -6   4        0.00        0.00      1.21 o 
   6  -6   4       28.94       32.17      2.88 o 
   7  -6   4        8.14        8.81      2.05 o 
   8  -6   4       50.56       48.69      4.58 o 
   9  -6   4       15.48       16.96      2.87 o 
 -11  -5   4       30.37       19.91      9.17 o 
 -10  -5   4        0.02        0.00      3.48 o 
  -9  -5   4      681.86      704.79     20.20 o 
  -8  -5   4        0.09        0.36      0.97 o 
  -7  -5   4      155.66      145.32      3.92 o 
  -6  -5   4       20.06       24.88      1.57 o 
  -5  -5   4        0.15        1.23      0.79 o 
  -4  -5   4       23.01       22.58      1.37 o 
  -3  -5   4      670.07      706.10     11.63 o 
  -2  -5   4      528.06      542.40     13.42 o 
  -1  -5   4      264.80      212.05      4.85 o 
   0  -5   4        3.01        2.87      0.55 o 
   1  -5   4       12.04       10.34      0.93 o 
   2  -5   4       69.79       67.28      2.92 o 
   3  -5   4      698.97      703.30     13.69 o 
   4  -5   4      123.78      125.02      4.77 o 
   5  -5   4      540.84      538.24     17.54 o 
   6  -5   4       33.24       35.49      2.96 o 
   7  -5   4      208.08      209.36      7.59 o 
   8  -5   4        4.52        4.11      2.10 o 
   9  -5   4       66.14       60.94      4.39 o 
 -11  -4   4       64.95       59.74     10.43 o 
 -10  -4   4       25.56       26.77      3.61 o 
  -9  -4   4      113.81      122.32      6.55 o 
  -8  -4   4        6.54       15.82      3.73 o 
  -7  -4   4       44.70       42.23      2.57 o 
  -6  -4   4        5.43        6.58      1.07 o 
  -5  -4   4      154.15      154.43      3.73 o 
  -4  -4   4     1049.54     1089.64     17.23 o 
  -3  -4   4        0.00        1.58      0.68 o 
  -2  -4   4     3394.52     3333.64     49.64 o 
  -1  -4   4       15.99       19.84      2.66 o 
   0  -4   4      455.81      481.55     13.98 o 
   1  -4   4     1094.72     1173.74     21.33 o 
   2  -4   4        0.45        0.57      0.63 o 
   3  -4   4      239.47      229.90      5.34 o 
   4  -4   4       22.61       21.25      1.97 o 
   5  -4   4        6.32        7.58      1.63 o 
   6  -4   4       29.19       27.63      4.90 o 
   7  -4   4      235.47      245.58      8.28 o 
   8  -4   4       50.79       57.85      6.01 o 
   9  -4   4        6.20        5.48      1.98 o 
  10  -4   4        0.75        0.55      2.69 o 
 -11  -3   4        3.66        0.95      6.64 o 
 -10  -3   4        7.37       12.51      5.37 o 
  -9  -3   4        0.00        0.00      1.29 o 
  -8  -3   4      460.60      477.74     10.87 o 
  -7  -3   4       19.99       18.17      1.82 o 
  -6  -3   4       56.66       61.70      3.29 o 
  -5  -3   4      332.42      361.47      8.05 o 
  -4  -3   4        7.45       12.22      1.19 o 
  -3  -3   4       53.79       36.64      2.65 o 
  -2  -3   4      829.51      787.91     12.38 o 
  -1  -3   4     2368.99     2245.67     37.62 o 
   0  -3   4      368.57      357.79      8.59 o 
   1  -3   4      737.27      774.82     14.25 o 
   2  -3   4      182.71      203.78      4.67 o 
   3  -3   4       22.89       28.85      1.56 o 
   4  -3   4        8.74        8.98      1.41 o 
   5  -3   4      223.05      234.58      7.29 o 
   6  -3   4      274.20      283.51      8.64 o 
   7  -3   4       68.42       71.00      4.02 o 
   8  -3   4        0.12        0.00      1.74 o 
   9  -3   4       30.08       35.38      3.33 o 
  10  -3   4       28.30       23.63      3.11 o 
 -11  -2   4       65.84       56.58      9.17 o 
 -10  -2   4       78.46       72.71     12.49 o 
  -9  -2   4       48.97       48.02      2.98 o 
  -8  -2   4      531.50      544.30     11.83 o 
  -7  -2   4      116.55      119.87      4.10 o 
  -6  -2   4      254.39      286.41     17.70 o 
  -5  -2   4      102.26      118.16      3.66 o 
  -4  -2   4      342.03      356.13     10.85 o 
  -3  -2   4       56.03       53.90      2.05 o 
  -2  -2   4      474.09      453.94      7.51 o 
  -1  -2   4     5927.60     5770.66     85.16 o 
   0  -2   4        6.02        9.14      0.99 o 
   1  -2   4      162.69      150.60      3.55 o 
   2  -2   4      174.31      171.21      3.92 o 
   3  -2   4      353.35      369.40      7.37 o 
   4  -2   4        2.13        3.88      0.80 o 
   5  -2   4        0.46        2.45      1.74 o 
   6  -2   4     1344.56     1388.58     32.20 o 
   7  -2   4      190.59      203.18      7.13 o 
   8  -2   4        1.34        0.62      1.49 o 
   9  -2   4       95.87       94.77      5.16 o 
  10  -2   4       18.80       20.24      4.58 o 
 -11  -1   4        2.14        3.79      5.37 o 
 -10  -1   4       47.63       54.96      4.31 o 
  -9  -1   4       90.18       96.00      3.96 o 
  -8  -1   4      994.78     1019.83     19.99 o 
  -7  -1   4      428.03      414.77      9.37 o 
  -6  -1   4      985.34     1027.96     19.50 o 
  -5  -1   4     1061.99     1005.00     18.97 o 
  -4  -1   4       23.31       34.73      4.39 o 
  -3  -1   4     3230.02     3197.64     55.83 o 
  -2  -1   4      331.99      340.44      6.78 o 
  -1  -1   4        0.08        2.54      0.82 o 
   0  -1   4      481.51      439.75      8.25 o 
   1  -1   4     4668.50     4388.08     75.86 o 
   2  -1   4     3075.10     3137.27     54.42 o 
   3  -1   4      963.66      972.57     17.55 o 
   4  -1   4      579.68      578.96     11.00 o 
   5  -1   4      417.15      385.64     15.33 o 
   6  -1   4      291.30      310.28      9.18 o 
   7  -1   4        4.72        5.17      1.79 o 
   8  -1   4      120.86      126.22      5.53 o 
   9  -1   4       56.13       56.62      3.99 o 
  10  -1   4        4.96        3.79      6.64 o 
  11  -1   4       11.56        6.95      6.64 o 
 -11   0   4       28.01       39.11      4.07 o 
 -10   0   4      204.42      184.60      7.72 o 
  -9   0   4        8.40        7.39      1.66 o 
  -8   0   4      665.38      648.04     13.63 o 
  -7   0   4      514.19      504.08     10.89 o 
  -6   0   4       26.76       56.72      6.16 o 
  -5   0   4      426.55      432.14      9.07 o 
  -4   0   4      351.66      386.68      8.07 o 
  -3   0   4     2546.22     2450.68     43.08 o 
  -2   0   4       15.69       31.13      2.27 o 
  -1   0   4       17.41       24.33      2.31 o 
   0   0   4    18875.81    15790.08    241.03 o 
   1   0   4     3418.18     3376.99     49.70 o 
   2   0   4      278.96      303.56      6.61 o 
   3   0   4     1062.65     1039.90     23.31 o 
   4   0   4        9.90        8.21      1.20 o 
   5   0   4      122.49      104.17      3.93 o 
   6   0   4      605.88      637.95     16.07 o 
   7   0   4      784.74      764.65     19.10 o 
   8   0   4      712.64      731.68     19.60 o 
   9   0   4       20.62       19.76      2.38 o 
  10   0   4        0.05        0.00      6.01 o 
  11   0   4       39.95       50.26      9.80 o 
 -11   1   4       15.59       24.22      6.01 o 
 -10   1   4        1.20        0.11      1.74 o 
  -9   1   4      101.49       99.55      3.96 o 
  -8   1   4        6.00        8.40      1.42 o 
  -7   1   4       25.66       24.38      1.88 o 
  -6   1   4      808.58      809.17     15.77 o 
  -5   1   4      196.05      190.72      4.78 o 
  -4   1   4       91.47      117.94      4.85 o 
  -3   1   4      111.35      126.35      3.26 o 
  -2   1   4     3393.68     3323.46     57.71 o 
  -1   1   4     1721.75     1699.34     29.86 o 
   0   1   4    16177.81    14221.21    254.69 o 
   1   1   4     5899.75     5922.38    113.75 o 
   2   1   4      737.58      710.31     12.74 o 
   3   1   4      655.40      745.03     17.01 o 
   4   1   4      259.34      248.28      6.60 o 
   5   1   4      612.86      697.75     16.76 o 
   6   1   4      317.05      337.19      9.38 o 
   7   1   4      757.48      725.05     20.86 o 
   8   1   4        1.42        3.98      1.53 o 
   9   1   4      113.57       95.46     11.70 o 
  10   1   4       53.66       46.15      9.48 o 
  11   1   4        1.36        0.00      7.90 o 
 -11   2   4        0.00        0.53      1.91 o 
 -10   2   4        3.39        2.32      1.95 o 
  -9   2   4        0.03        0.26      1.16 o 
  -8   2   4      111.75      108.65      6.09 o 
  -7   2   4       69.44       75.52      4.55 o 
  -6   2   4       20.13       19.73      2.12 o 
  -5   2   4      124.16       96.03      6.27 o 
  -4   2   4      364.23      366.17      7.66 o 
  -3   2   4        2.93        3.86      0.62 o 
  -2   2   4      106.00      118.79      3.19 o 
  -1   2   4      527.19      477.69      8.99 o 
   0   2   4    17062.74    15195.21    269.54 o 
   1   2   4     1153.44     1182.51     20.82 o 
   2   2   4      471.13      522.68     26.87 o 
   3   2   4      119.53      146.33      5.06 o 
   4   2   4      108.72      116.91      2.70 o 
   5   2   4     1571.86     1661.17     29.52 o 
   6   2   4       90.91       79.68      2.84 o 
   7   2   4       39.33       40.19      2.66 o 
   8   2   4      423.90      421.06     22.13 o 
   9   2   4       25.63       29.40      8.22 o 
  10   2   4       15.43        8.85      8.22 o 
  11   2   4        0.01        0.00      7.59 o 
 -10   3   4       32.69       37.25      4.43 o 
  -9   3   4        1.33        0.55      1.63 o 
  -8   3   4      397.88      372.82     13.53 o 
  -7   3   4        0.50        0.63      0.84 o 
  -6   3   4      119.14      116.05      3.66 o 
  -5   3   4        2.90        3.03      0.90 o 
  -4   3   4      497.52      490.50      9.88 o 
  -3   3   4     3196.68     3242.60     56.59 o 
  -2   3   4       61.42       57.30      1.93 o 
  -1   3   4        8.77        5.98      0.68 o 
   0   3   4      310.18      293.05      5.77 o 
   1   3   4     1664.66     1671.72     41.73 o 
   2   3   4        0.77        1.55      0.74 o 
   3   3   4       32.78       38.83      1.44 o 
   4   3   4      198.15      239.91      4.98 o 
   5   3   4      119.53      147.69      4.41 o 
   6   3   4       48.82       50.41      1.82 o 
   7   3   4        6.41        0.63      5.69 o 
   8   3   4       78.60       87.88     10.75 o 
   9   3   4       93.56       80.61     10.75 o 
  10   3   4        4.14        4.74      7.90 o 
  11   3   4        4.87        0.00      7.90 o 
 -10   4   4        0.77        1.58      1.95 o 
  -9   4   4       19.06       17.63      2.63 o 
  -8   4   4       53.11       48.81      6.96 o 
  -7   4   4        0.00        0.92      0.97 o 
  -6   4   4        0.90        1.08      0.90 o 
  -5   4   4        4.86        6.74      1.02 o 
  -4   4   4      200.42      201.40      6.17 o 
  -3   4   4      300.44      331.43      8.68 o 
  -2   4   4      238.84      260.81      5.66 o 
  -1   4   4      473.37      511.01     12.14 o 
   0   4   4      664.48      626.82     14.43 o 
   1   4   4     1409.01     1447.46     62.27 o 
   2   4   4      200.19      230.14     12.64 o 
   3   4   4      549.97      587.01     21.81 o 
   4   4   4       77.30       99.26      6.32 o 
   5   4   4      483.98      492.50     16.12 o 
   6   4   4       60.80       64.49      7.59 o 
   7   4   4       32.77       28.77      6.64 o 
   8   4   4      742.26      706.50     31.93 o 
   9   4   4       22.06       24.97      7.90 o 
  10   4   4        0.41        0.00      7.27 o 
  11   4   4        1.83        0.00      7.90 o 
 -10   5   4       22.84       29.08      3.56 o 
  -9   5   4       59.15       50.42      4.02 o 
  -8   5   4       52.67       56.79      3.45 o 
  -7   5   4       24.94       27.66      2.12 o 
  -6   5   4       66.20       62.75      2.94 o 
  -5   5   4       37.93       43.61      2.16 o 
  -4   5   4       17.56       14.69      1.28 o 
  -3   5   4      627.88      609.04     11.99 o 
  -2   5   4      162.17      165.13      4.08 o 
  -1   5   4      670.02      620.99     21.97 o 
   0   5   4     1340.88     1341.55     29.90 o 
   1   5   4        0.92        1.45      0.53 o 
   2   5   4      672.58      658.57     14.89 o 
   3   5   4      833.55      918.30     32.88 o 
   4   5   4       14.56       20.55      3.16 o 
   5   5   4     1503.03     1775.27     54.05 o 
   6   5   4       35.09       35.59      4.11 o 
   7   5   4      176.38      182.68      6.51 o 
   8   5   4       56.69       44.57      8.53 o 
   9   5   4       98.56       75.55     10.43 o 
  10   5   4       18.00       17.07      8.53 o 
  11   5   4        0.87        0.95      8.85 o 
  -9   6   4        0.05        0.00      1.58 o 
  -8   6   4        5.69        3.16      1.63 o 
  -7   6   4       67.31       67.98     13.12 o 
  -6   6   4        7.24       11.47      1.50 o 
  -5   6   4      165.90      160.38      5.69 o 
  -4   6   4       52.42       41.32      2.73 o 
  -3   6   4       46.55       48.45      2.88 o 
  -2   6   4     1133.13     1100.80     25.41 o 
  -1   6   4        5.01        7.65      1.21 o 
   0   6   4      640.62      729.41     19.12 o 
   1   6   4     1399.84     1402.89     40.46 o 
   2   6   4        3.71        4.21      1.42 o 
   3   6   4      499.87      561.20     12.90 o 
   5   6   4        9.28       15.23      3.16 o 
   6   6   4       74.61       94.74      6.80 o 
   7   6   4      212.44      203.33      7.54 o 
   8   6   4        9.38        5.69      6.01 o 
   9   6   4       36.88       31.93      8.53 o 
  10   6   4        5.00        0.00      7.90 o 
  11   6   4        3.03        0.00      8.85 o 
  -9   7   4        0.02        0.89      1.81 o 
  -8   7   4       13.53       18.22      4.43 o 
  -7   7   4        0.19        0.77      1.52 o 
  -6   7   4       22.46       24.61      3.48 o 
  -5   7   4       85.26       90.78     11.85 o 
  -4   7   4      510.33      502.27     16.12 o 
  -3   7   4       27.08       25.55      3.64 o 
  -2   7   4      486.45      491.56     12.68 o 
  -1   7   4       16.05       12.54      1.29 o 
   0   7   4      176.87      220.32      6.30 o 
   1   7   4      133.85      153.27      4.90 o 
   2   7   4      104.28      109.32      6.48 o 
   3   7   4       32.41       41.52      1.72 o 
   4   7   4      100.68      112.22      6.95 o 
   5   7   4      383.51      413.78     12.06 o 
   6   7   4      119.08      118.68     11.22 o 
   7   7   4      376.51      395.25     12.07 o 
   8   7   4       39.34       36.98      7.59 o 
   9   7   4        1.40        0.00      6.01 o 
  10   7   4        0.01        2.53      7.27 o 
  11   7   4        0.40        0.00      7.59 o 
  -8   8   4       29.68       40.58      3.72 o 
  -7   8   4       13.01       11.19      2.28 o 
  -6   8   4      102.30      104.56      6.95 o 
  -5   8   4      108.36      107.55      5.08 o 
  -4   8   4      240.87      243.51      8.19 o 
  -3   8   4       34.50       33.69      2.84 o 
  -2   8   4        0.38        1.26      1.12 o 
  -1   8   4       32.98       34.73      2.43 o 
   0   8   4      207.44      191.89      9.01 o 
   1   8   4      101.28       98.35      4.58 o 
   2   8   4      126.48      105.71     12.80 o 
   3   8   4       18.22       20.16      1.41 o 
   4   8   4        1.19        1.58      2.21 o 
   5   8   4      143.02      143.38     12.01 o 
   6   8   4       65.88       79.44     12.17 o 
   7   8   4       64.82       60.61      4.44 o 
   8   8   4        0.16        6.01      5.69 o 
   9   8   4        7.20       14.22      7.27 o 
  10   8   4        3.28        3.16      6.95 o 
  11   8   4        2.09        2.53      8.85 o 
  -8   9   4        1.08        0.00      1.89 o 
  -7   9   4       18.77       21.16      3.95 o 
  -6   9   4       18.40       21.56      3.79 o 
  -5   9   4        7.18        1.26      1.58 o 
  -4   9   4       67.63       74.29      4.18 o 
  -3   9   4      758.58      747.98     24.18 o 
  -2   9   4      331.25      328.97      9.65 o 
  -1   9   4       54.91       46.09      2.96 o 
   0   9   4      301.96      302.08     11.38 o 
   1   9   4       21.05       23.10      6.48 o 
   2   9   4     1045.80     1050.43     24.15 o 
   3   9   4       22.98       22.11      2.84 o 
   4   9   4      235.97      245.62     12.33 o 
   5   9   4       35.75       35.99      3.24 o 
   6   9   4      253.16      253.43      9.23 o 
   7   9   4        9.69        8.90      2.88 o 
   8   9   4       60.47       48.12      4.55 o 
   9   9   4        1.54        7.90      6.32 o 
  10   9   4       82.41       42.36     10.75 o 
  -7  10   4        1.67        0.80      1.89 o 
  -6  10   4        1.95        6.19      2.53 o 
  -5  10   4        3.86        4.74      2.69 o 
  -4  10   4       62.07       70.46      4.25 o 
  -3  10   4       28.66       26.42      2.73 o 
  -2  10   4      682.54      690.14     27.19 o 
  -1  10   4        0.23        0.06      1.05 o 
   0  10   4        2.23        3.13      1.42 o 
   1  10   4       18.36       18.29      1.81 o 
   2  10   4      126.47      129.06      5.22 o 
   3  10   4        0.01        0.63      1.90 o 
   4  10   4      246.23      255.73     12.96 o 
   5  10   4        1.16        1.12      1.97 o 
   6  10   4      611.69      591.87     17.10 o 
   7  10   4       43.91       39.04      4.23 o 
   8  10   4        0.17        0.61      2.73 o 
   9  10   4       13.74        6.64      6.32 o 
  10  10   4       19.10       19.91      9.17 o 
  -6  11   4        4.50        5.12      2.11 o 
  -5  11   4       23.27       24.47      3.16 o 
  -4  11   4       14.71       16.33      2.56 o 
  -3  11   4       79.56       75.00      4.40 o 
  -2  11   4      169.52      181.51      6.83 o 
  -1  11   4       19.38       18.48      2.37 o 
   0  11   4        1.07        0.00      1.05 o 
   1  11   4      461.63      478.95     16.28 o 
   2  11   4      417.90      389.75     10.55 o 
   3  11   4      143.00      164.06      9.80 o 
   4  11   4       10.38       12.01      3.48 o 
   5  11   4      170.06      140.67      9.48 o 
   6  11   4      106.15       90.74      5.57 o 
   7  11   4        2.80        4.43      2.91 o 
   8  11   4       11.88        5.42      4.43 o 
   9  11   4       10.73        2.53      6.01 o 
  -5  12   4       15.34       23.53      3.11 o 
  -4  12   4        6.75        4.15      1.89 o 
  -3  12   4        5.50        1.84      3.00 o 
  -2  12   4       16.44       16.82      2.43 o 
  -1  12   4       48.91       53.28      3.49 o 
   0  12   4        0.02        0.58      1.29 o 
   1  12   4      198.21      201.92      6.83 o 
   2  12   4       28.77       28.13      4.11 o 
   3  12   4        3.42        7.90      2.84 o 
   4  12   4       10.67        7.90      3.16 o 
   5  12   4      442.01      389.45     17.70 o 
   6  12   4       39.83       31.56      8.22 o 
   7  12   4        2.52        3.09      2.79 o 
   8  12   4        8.59        7.05      5.53 o 
  -4  13   4       68.06       80.87      6.16 o 
  -3  13   4       11.97       13.80      2.56 o 
  -2  13   4       12.23       11.98      4.27 o 
  -1  13   4       46.46       57.02      3.79 o 
   0  13   4       98.19      115.91      6.16 o 
   1  13   4       57.80       52.59     11.38 o 
   2  13   4        0.42        2.21      2.21 o 
   3  13   4       34.99       33.51      4.74 o 
   4  13   4       90.77       91.99     13.59 o 
   5  13   4       39.18       36.35      5.69 o 
   6  13   4       65.91       62.63      5.13 o 
   7  13   4        8.33       11.33      4.90 o 
  -2  14   4        3.90        2.86      1.89 o 
  -1  14   4        1.12        0.00      2.05 o 
   0  14   4        0.99        2.72      1.58 o 
   1  14   4       77.30       84.40      7.27 o 
   2  14   4        0.01        2.21      2.53 o 
   3  14   4       41.46       50.89      6.01 o 
   4  14   4       16.44       18.35      3.24 o 
   5  14   4       13.46       19.42      3.79 o 
   6  14   4        6.64       12.47      4.58 o 
   3  15   4       14.77       22.44      5.69 o 
  -5 -12   5        0.47        0.00      4.74 o 
  -4 -12   5       12.34       10.12      5.69 o 
  -3 -12   5        0.02        0.00      1.48 o 
  -2 -12   5       34.17       38.61      3.54 o 
  -1 -12   5        4.63        1.18      2.03 o 
   0 -12   5        0.21        0.00      1.74 o 
   1 -12   5       10.51       12.15      2.92 o 
  -7 -11   5       90.84      101.15      9.80 o 
  -6 -11   5       42.08       45.52      6.95 o 
  -5 -11   5       16.80       17.70      5.37 o 
  -4 -11   5        0.99        1.39      1.74 o 
  -3 -11   5        0.20        0.00      1.49 o 
  -2 -11   5       12.42       20.52      2.72 o 
  -1 -11   5        2.33        5.06      2.15 o 
   0 -11   5        6.83        8.58      2.69 o 
   1 -11   5       18.89       12.02      2.68 o 
   2 -11   5       28.08       35.74      3.63 o 
   3 -11   5       32.09       40.46      4.74 o 
  -8 -10   5        1.42        1.26      3.79 o 
  -7 -10   5       18.97       14.86      4.74 o 
  -6 -10   5        1.24        0.00      3.79 o 
  -5 -10   5       11.40        8.13      3.79 o 
  -4 -10   5        8.68        4.95      1.98 o 
  -3 -10   5       53.78       57.96      3.92 o 
  -2 -10   5       13.35       13.22      2.53 o 
  -1 -10   5       33.81       28.90      2.97 o 
   0 -10   5        1.61        0.00      1.46 o 
   1 -10   5      101.32       99.16      5.14 o 
   2 -10   5        5.94        9.01      2.39 o 
   3 -10   5        0.09        0.73      1.91 o 
   4 -10   5       92.37      102.10      7.27 o 
   5 -10   5        8.59       13.28      3.48 o 
  -9  -9   5        8.68       10.12      4.43 o 
  -8  -9   5        1.67        0.00      3.48 o 
  -7  -9   5       44.44       49.31      6.32 o 
  -6  -9   5        7.47        7.49      2.84 o 
  -5  -9   5        6.99        4.43      1.90 o 
  -4  -9   5        0.47        0.00      1.46 o 
  -3  -9   5       74.82       65.54      4.43 o 
  -2  -9   5        6.07        4.91      1.91 o 
  -1  -9   5       36.25       30.36      3.32 o 
   0  -9   5       37.26       38.28      3.16 o 
   1  -9   5      220.17      214.33      7.59 o 
   2  -9   5       12.39       10.95      2.15 o 
   3  -9   5        5.80        5.12      1.95 o 
   4  -9   5       13.93       17.39      3.48 o 
   5  -9   5        9.29       13.59      3.16 o 
   6  -9   5        6.98        1.58      2.84 o 
  -9  -8   5       36.18       40.46      6.01 o 
  -8  -8   5        3.49        2.84      3.48 o 
  -7  -8   5        1.98        0.32      3.16 o 
  -6  -8   5      116.14      122.05      5.14 o 
  -5  -8   5        0.02        0.00      1.90 o 
  -4  -8   5      181.38      162.58      5.90 o 
  -3  -8   5      130.00      125.21      5.02 o 
  -2  -8   5       14.27       12.51      1.95 o 
  -1  -8   5      323.09      297.73      8.81 o 
   0  -8   5       77.84       72.49      3.95 o 
   1  -8   5        1.96        0.43      2.21 o 
   2  -8   5       83.48       92.05      4.55 o 
   3  -8   5       77.58       75.24      4.25 o 
   4  -8   5        0.00        0.32      1.90 o 
   5  -8   5        0.06        1.58      2.21 o 
   6  -8   5        9.40        9.48      2.84 o 
   7  -8   5       63.35       63.54      5.69 o 
 -10  -7   5       65.50       77.76      7.59 o 
  -9  -7   5       14.74       15.17      4.11 o 
  -8  -7   5       46.73       45.20      5.69 o 
  -7  -7   5       23.19       14.72      2.20 o 
  -6  -7   5       10.45       10.42      1.35 o 
  -5  -7   5       77.32       83.77      3.92 o 
  -4  -7   5       21.69       22.70      3.00 o 
  -3  -7   5      838.39      832.09     19.53 o 
  -2  -7   5      445.29      436.85     15.65 o 
  -1  -7   5       17.50       16.00      1.98 o 
   0  -7   5      116.99      119.25      4.78 o 
   1  -7   5        8.08       10.21      1.87 o 
   2  -7   5      564.40      575.32     14.48 o 
   3  -7   5      502.88      488.54     12.59 o 
   4  -7   5        0.66        0.20      1.63 o 
   5  -7   5       16.81       17.07      3.16 o 
   6  -7   5        2.38        3.16      2.21 o 
   7  -7   5        6.55        5.37      2.53 o 
   8  -7   5        2.32        1.90      2.53 o 
 -10  -6   5       63.99       58.71      5.36 o 
  -9  -6   5       19.05       18.46      3.82 o 
  -8  -6   5       37.42       38.20      8.69 o 
  -7  -6   5       51.78       53.02      2.39 o 
  -6  -6   5       62.88       62.95      2.48 o 
  -5  -6   5       19.19       23.64      1.55 o 
  -4  -6   5       63.09       67.75      2.99 o 
  -3  -6   5       11.03       15.19      1.52 o 
  -2  -6   5      117.56      110.49      4.32 o 
  -1  -6   5       60.29       61.19      4.11 o 
   0  -6   5      101.20       88.09      3.86 o 
   1  -6   5       55.82       66.48      3.56 o 
   2  -6   5      449.04      435.78     13.59 o 
   3  -6   5       46.12       43.05      2.96 o 
   4  -6   5        9.44        7.83      1.97 o 
   5  -6   5       79.58       91.36      5.69 o 
   6  -6   5       25.65       29.08      3.48 o 
   7  -6   5       94.31      104.63      6.64 o 
   8  -6   5       18.87       20.23      3.48 o 
 -10  -5   5       53.63       64.82      5.36 o 
  -9  -5   5        5.23        7.17      3.48 o 
  -8  -5   5        0.00        0.00      1.01 o 
  -7  -5   5      140.85      137.77      3.82 o 
  -6  -5   5       95.42       91.43      2.99 o 
  -5  -5   5      284.56      332.12      6.51 o 
  -4  -5   5       73.42       65.82      2.28 o 
  -3  -5   5        1.95        0.84      0.70 o 
  -2  -5   5        0.09        5.24      3.17 o 
  -1  -5   5      775.04      801.51     18.26 o 
   0  -5   5        0.65       10.12      2.84 o 
   1  -5   5       28.69       23.82      1.44 o 
   2  -5   5        2.97        2.49      0.92 o 
   3  -5   5       34.63       30.90      2.33 o 
   4  -5   5      179.21      174.94      4.77 o 
   5  -5   5      499.99      519.00     13.72 o 
   6  -5   5      303.90      300.28      9.26 o 
   7  -5   5       34.72       35.29      3.10 o 
   8  -5   5       11.16       19.09      2.80 o 
   9  -5   5       34.72       32.88      3.39 o 
 -11  -4   5       15.04       13.59      6.95 o 
 -10  -4   5        7.22        3.17      2.36 o 
  -9  -4   5       89.10       91.47      4.10 o 
  -8  -4   5        0.01        0.00      1.18 o 
  -7  -4   5        0.07        0.00      1.07 o 
  -6  -4   5       55.16       42.13      2.97 o 
  -5  -4   5      160.72      158.37      3.87 o 
  -4  -4   5        6.07        6.72      1.46 o 
  -3  -4   5        2.91        6.55      1.71 o 
  -2  -4   5     1924.04     1900.23     28.78 o 
  -1  -4   5      528.67      569.67     17.70 o 
   0  -4   5       15.88       14.36      1.90 o 
   1  -4   5        2.52        3.44      0.83 o 
   2  -4   5      320.28      323.63      6.92 o 
   3  -4   5       20.53       23.97      1.62 o 
   4  -4   5       57.19       49.67      2.46 o 
   5  -4   5        0.82        1.35      1.38 o 
   6  -4   5       34.59       33.18      2.80 o 
   7  -4   5      698.50      703.15     18.30 o 
   8  -4   5        9.76       11.76      3.79 o 
   9  -4   5       48.49       45.16      3.73 o 
 -11  -3   5        6.84        2.53      6.32 o 
 -10  -3   5       29.13       25.04      3.39 o 
  -9  -3   5       68.46       68.51      3.48 o 
  -8  -3   5       75.12       75.41      3.50 o 
  -7  -3   5       26.32       23.45      2.67 o 
  -6  -3   5        5.69        4.20      1.47 o 
  -5  -3   5      154.98      150.59      4.48 o 
  -4  -3   5      290.83      324.06      6.10 o 
  -3  -3   5      237.28      262.24      4.98 o 
  -2  -3   5      357.52      397.95      6.81 o 
  -1  -3   5        2.81        3.84      0.68 o 
   0  -3   5      133.55      136.61      4.32 o 
   1  -3   5      883.25      910.03     16.61 o 
   2  -3   5       49.92       58.06      2.17 o 
   3  -3   5       18.30       13.60      1.71 o 
   4  -3   5        0.08        0.43      0.99 o 
   5  -3   5       44.94       45.35      2.97 o 
   6  -3   5      335.86      313.61      9.33 o 
   7  -3   5       39.93       40.70      3.25 o 
   8  -3   5       43.86       49.62      3.61 o 
   9  -3   5       16.51       17.96      2.72 o 
  10  -3   5        8.94        6.66      3.95 o 
 -11  -2   5        0.10        0.00      5.06 o 
 -10  -2   5        0.57        0.67      1.87 o 
  -9  -2   5      257.62      270.76      7.30 o 
  -8  -2   5        0.00        0.00      1.18 o 
  -7  -2   5       20.07       18.03      1.84 o 
  -6  -2   5        5.05        6.17      1.23 o 
  -5  -2   5       64.66       56.01      6.95 o 
  -4  -2   5      157.42      155.52      4.13 o 
  -3  -2   5     2620.53     2645.08     39.76 o 
  -2  -2   5        2.45        3.31      0.55 o 
  -1  -2   5       71.66       59.11      1.53 o 
   0  -2   5      610.01      615.30     13.73 o 
   1  -2   5       73.31       89.63      2.43 o 
   2  -2   5     1636.31     1677.29     29.67 o 
   3  -2   5        8.18       10.49      1.05 o 
   4  -2   5       45.72       46.34      2.36 o 
   5  -2   5       27.55       22.04      2.03 o 
   6  -2   5       70.71       73.34      3.86 o 
   7  -2   5      129.30      122.91      5.36 o 
   8  -2   5        3.90        0.03      2.84 o 
   9  -2   5        1.24        0.29      1.79 o 
  10  -2   5        0.21        0.47      1.80 o 
 -11  -1   5        1.34        0.00      4.74 o 
 -10  -1   5      294.05      272.48      7.65 o 
  -9  -1   5       14.12       17.87      2.09 o 
  -8  -1   5      112.49      107.47      5.74 o 
  -7  -1   5       20.08       22.29      1.95 o 
  -6  -1   5       51.12       54.70      2.62 o 
  -5  -1   5     2337.91     2331.49     41.72 o 
  -4  -1   5      252.04      263.98      6.02 o 
  -3  -1   5       35.94       29.84      1.49 o 
  -2  -1   5      781.85      784.42     14.53 o 
  -1  -1   5     1586.59     1518.79     22.96 o 
   0  -1   5     2931.65     2888.42     42.78 o 
   1  -1   5      310.56      350.62     13.35 o 
   2  -1   5       61.55       61.47      2.04 o 
   3  -1   5       16.37       18.90      1.06 o 
   4  -1   5     1040.34     1080.86     19.67 o 
   5  -1   5       50.81       53.47      3.11 o 
   6  -1   5      856.39      900.77     21.72 o 
   7  -1   5      647.24      636.37     16.53 o 
   8  -1   5        9.42       10.21      3.32 o 
   9  -1   5      118.48      110.14      5.28 o 
  10  -1   5       32.15       25.92      7.90 o 
 -11   0   5        6.24        5.08      2.48 o 
 -10   0   5       61.01       57.98      3.31 o 
  -9   0   5       12.30       14.69      2.34 o 
  -8   0   5       36.15       27.59      2.26 o 
  -7   0   5     1597.50     1605.76     29.85 o 
  -6   0   5        0.09        4.74      3.16 o 
  -5   0   5      162.11      167.90      4.56 o 
  -4   0   5      421.19      469.33      9.56 o 
  -3   0   5      526.27      507.54      9.92 o 
  -2   0   5      114.71      108.89      2.87 o 
  -1   0   5      651.52      669.33     15.60 o 
   0   0   5      844.24      829.82     12.78 o 
   1   0   5      154.15      167.36      3.03 o 
   2   0   5     9019.12     9082.16    156.50 o 
   3   0   5      245.43      233.78      4.79 o 
   4   0   5     1012.21     1101.31     25.06 o 
   5   0   5     1717.20     1681.83     37.90 o 
   6   0   5       77.21       77.66      7.11 o 
   7   0   5       34.12       36.77      2.88 o 
   8   0   5       11.62       12.38      3.79 o 
   9   0   5       82.51       67.33     10.12 o 
  10   0   5        5.29        6.32      7.59 o 
  11   0   5        0.90        0.00      6.95 o 
 -11   1   5       49.35       57.99      4.55 o 
 -10   1   5       11.25        9.26      2.26 o 
  -9   1   5      158.17      137.54      4.80 o 
  -8   1   5     1024.58      966.81     19.14 o 
  -7   1   5        4.91        2.32      1.06 o 
  -6   1   5      391.43      382.84      8.52 o 
  -5   1   5      766.08      736.54     14.42 o 
  -4   1   5      758.68      756.88     14.49 o 
  -3   1   5      164.55      151.15      4.01 o 
  -2   1   5      138.82      122.83      3.09 o 
  -1   1   5      413.78      372.46      7.32 o 
   0   1   5      627.58      644.28     11.79 o 
   1   1   5     3408.46     3606.44     69.31 o 
   2   1   5      248.19      255.84      5.56 o 
   3   1   5      484.81      599.95     13.97 o 
   4   1   5      176.15      193.28      5.55 o 
   5   1   5      365.55      398.16     10.47 o 
   6   1   5      442.56      448.04     11.81 o 
   7   1   5        1.09        2.00      2.21 o 
   8   1   5       23.88       20.73      4.43 o 
   9   1   5       64.12       58.16      9.48 o 
  10   1   5       63.89       61.01     10.12 o 
  11   1   5       45.87       50.58     10.12 o 
 -11   2   5       13.63       18.50      7.27 o 
 -10   2   5        0.20        0.32      1.70 o 
  -9   2   5      124.15      121.24      4.42 o 
  -8   2   5       38.98       38.85      3.73 o 
  -7   2   5       86.85       87.38      3.37 o 
  -6   2   5       23.23       23.97      1.72 o 
  -5   2   5       25.59       29.86      1.78 o 
  -4   2   5      542.59      584.17     11.58 o 
  -3   2   5       79.88       88.80      2.66 o 
  -2   2   5      301.52      298.29      6.44 o 
  -1   2   5      703.81      687.34     13.29 o 
   0   2   5      610.48      577.52     10.69 o 
   1   2   5    12043.30    10997.31    253.67 o 
   2   2   5      841.74      942.37     14.22 o 
   3   2   5     1354.66     1420.29     31.28 o 
   4   2   5      152.86      168.67      7.27 o 
   5   2   5      217.78      189.74      6.32 o 
   6   2   5       22.21       21.61      5.37 o 
   7   2   5      259.87      263.82      7.93 o 
   8   2   5        2.13        0.00      5.69 o 
   9   2   5      339.28      340.77     20.23 o 
  10   2   5       10.17       16.75      8.85 o 
  11   2   5       79.51       69.23     11.38 o 
 -10   3   5       42.40       44.90      3.92 o 
  -9   3   5        7.64        5.12      1.35 o 
  -8   3   5       38.87       30.34      2.31 o 
  -7   3   5        3.93        6.21      1.54 o 
  -6   3   5        9.23        9.27      1.28 o 
  -5   3   5       10.82       12.21      1.59 o 
  -4   3   5      755.30      768.52     14.79 o 
  -3   3   5      848.57      844.31     31.93 o 
  -2   3   5        0.98        2.07      0.59 o 
  -1   3   5     1523.30     1502.05     33.15 o 
   0   3   5      678.89      655.34     12.13 o 
   1   3   5      996.64      973.95     17.42 o 
   2   3   5      926.17      922.38     16.15 o 
   3   3   5      682.12      747.28     21.50 o 
   4   3   5      669.06      731.39     16.62 o 
   5   3   5       44.90       47.11      1.72 o 
   6   3   5      481.13      524.21     14.22 o 
   7   3   5       92.69       90.72      9.80 o 
   8   3   5      415.13      421.37     22.44 o 
   9   3   5       48.13       49.95      9.17 o 
  10   3   5      105.65       84.40     11.70 o 
  11   3   5       10.76        5.69      8.53 o 
 -10   4   5       13.39       19.62      2.87 o 
  -9   4   5       13.05       11.45      1.61 o 
  -8   4   5       17.26       21.92      2.78 o 
  -7   4   5      190.59      171.60      5.80 o 
  -6   4   5       41.84       38.56      2.18 o 
  -5   4   5       48.67       43.96      2.16 o 
  -4   4   5       90.43       99.01      3.44 o 
  -3   4   5      958.69      957.20     22.64 o 
  -2   4   5      400.04      363.36      7.47 o 
  -1   4   5     1613.66     1633.54     29.09 o 
   0   4   5     2058.81     1989.26     44.73 o 
   1   4   5      810.85      807.51     18.38 o 
   2   4   5      944.06      954.29     21.11 o 
   3   4   5       45.56       53.28      3.00 o 
   4   4   5      784.41      826.62     30.98 o 
   5   4   5       20.32       20.85      3.21 o 
   6   4   5      105.42      112.78      7.27 o 
   7   4   5       20.59       23.39      5.69 o 
   8   4   5      171.84      187.45     13.91 o 
   9   4   5       73.42       61.64     10.43 o 
  10   4   5        3.41        2.84      8.22 o 
  11   4   5      120.07      112.53     13.91 o 
 -10   5   5        4.29        5.00      2.53 o 
  -9   5   5       23.40       29.00      3.26 o 
  -8   5   5        5.23        5.59      2.36 o 
  -7   5   5      385.90      355.08      8.52 o 
  -6   5   5        0.19        1.16      0.95 o 
  -5   5   5      168.35      178.17      4.85 o 
  -4   5   5       98.71       90.11      3.51 o 
  -3   5   5      830.64      863.71     16.47 o 
  -2   5   5      570.90      568.34     11.14 o 
  -1   5   5      868.11      937.86     17.38 o 
   0   5   5       90.86       83.13      3.16 o 
   1   5   5      646.90      691.59     23.71 o 
   2   5   5      865.59      844.92     28.61 o 
   3   5   5      293.61      381.86     15.49 o 
   4   5   5     2579.38     2562.06     87.88 o 
   5   5   5      210.73      223.42      7.13 o 
   6   5   5      235.44      213.98     11.06 o 
   7   5   5       18.69       15.81      5.69 o 
   8   5   5       15.00       15.17      6.95 o 
   9   5   5      120.21      131.19     12.96 o 
  10   5   5        0.19        2.21      7.90 o 
  11   5   5      143.58      120.12     14.54 o 
  -9   6   5       13.56       11.38      2.51 o 
  -8   6   5       12.96       14.21      1.72 o 
  -7   6   5       69.99       66.97      3.19 o 
  -6   6   5      154.44      144.17      4.51 o 
  -5   6   5       17.01       20.38      1.69 o 
  -4   6   5      388.55      390.45      8.67 o 
  -3   6   5      478.04      456.77      9.56 o 
  -2   6   5        0.04        0.54      0.76 o 
  -1   6   5      394.28      410.18     10.56 o 
   0   6   5       61.11       52.03      3.95 o 
   1   6   5     3459.75     3636.10     78.14 o 
   2   6   5      452.44      471.65     11.31 o 
   3   6   5      195.87      171.37      4.59 o 
   4   6   5      322.56      330.02     14.54 o 
   5   6   5      264.13      260.24      8.20 o 
   6   6   5       13.44       12.44      2.34 o 
   7   6   5       17.48       19.60      5.69 o 
   8   6   5      228.83      211.48     14.86 o 
   9   6   5       15.30       16.12      7.27 o 
  10   6   5       27.06       18.33      8.22 o 
  11   6   5        0.56        0.00      8.22 o 
  -9   7   5        3.68        2.78      2.10 o 
  -8   7   5       48.43       47.79      4.43 o 
  -7   7   5       24.22       22.56      2.79 o 
  -6   7   5        1.58        0.59      1.52 o 
  -5   7   5      707.60      710.04     18.36 o 
  -4   7   5     1135.51     1070.91     25.72 o 
  -3   7   5       23.28       20.06      2.53 o 
  -2   7   5        6.73        9.11      1.44 o 
  -1   7   5        4.71        4.63      1.05 o 
   0   7   5      171.92      163.20      8.85 o 
   1   7   5      224.97      235.60      6.60 o 
   2   7   5      197.88      227.01     10.12 o 
   3   7   5        2.80        3.88      0.60 o 
   4   7   5       82.28       76.81      5.69 o 
   5   7   5      778.05      754.55     30.03 o 
   6   7   5      151.24      151.97      6.38 o 
   7   7   5       78.90       76.23      4.68 o 
   8   7   5      107.05      103.68     10.75 o 
   9   7   5       32.38       30.98      7.90 o 
  10   7   5        0.00        0.00      6.64 o 
  11   7   5        9.50       15.17     10.12 o 
  -8   8   5       26.02       25.31      3.19 o 
  -7   8   5       21.31       24.99      3.03 o 
  -6   8   5       49.91       48.70      3.79 o 
  -5   8   5      145.34      143.45      9.64 o 
  -4   8   5      230.17      257.77     12.96 o 
  -3   8   5      441.28      416.70     12.96 o 
  -2   8   5       97.89      101.73      4.40 o 
  -1   8   5      341.11      337.15     17.23 o 
   0   8   5      276.98      248.38      7.29 o 
   1   8   5      107.08      131.78     11.70 o 
   2   8   5     1088.64     1137.81     27.03 o 
   3   8   5        3.47        4.48      0.87 o 
   4   8   5      124.52      142.57      8.53 o 
   5   8   5       15.58       17.39      3.79 o 
   6   8   5       20.51       25.27      3.48 o 
   7   8   5       10.79        8.12      2.51 o 
   8   8   5        0.15        2.84      5.06 o 
   9   8   5        2.89        1.58      6.64 o 
  10   8   5       55.06       52.16     10.12 o 
  11   8   5        0.06        0.32      9.17 o 
  -8   9   5       10.39       20.77      3.19 o 
  -7   9   5        0.01        0.19      1.67 o 
  -6   9   5       18.73       15.63      2.56 o 
  -5   9   5        3.34        2.68      1.67 o 
  -4   9   5       36.90       36.42      6.80 o 
  -3   9   5        1.68        1.43      1.44 o 
  -2   9   5      253.92      271.28      8.43 o 
  -1   9   5        0.74        0.66      1.21 o 
   0   9   5      767.31      749.10     18.23 o 
   1   9   5       90.62       82.70      6.16 o 
   2   9   5        0.87        2.33      1.90 o 
   3   9   5       14.10       17.07      3.48 o 
   4   9   5      688.62      694.81     27.50 o 
   6   9   5       13.01       12.97      2.68 o 
   7   9   5       18.54       14.93      3.19 o 
   8   9   5        0.59        2.84      4.74 o 
   9   9   5        5.23        7.90      6.01 o 
  10   9   5       34.41       45.84     10.43 o 
  -7  10   5       42.91       56.78      4.45 o 
  -6  10   5        5.34        4.09      2.11 o 
  -5  10   5       20.60       27.78      3.03 o 
  -4  10   5        0.10        1.40      1.52 o 
  -3  10   5        0.01        0.00      1.44 o 
  -2  10   5      205.90      209.65     13.43 o 
  -1  10   5        3.53        3.38      1.44 o 
   0  10   5      539.78      527.59     13.74 o 
   1  10   5        1.60        3.69      1.29 o 
   2  10   5      430.78      433.36     11.38 o 
   3  10   5       16.87       14.86      3.16 o 
   4  10   5     1515.86     1500.57     54.37 o 
   6  10   5       10.80       13.13      4.90 o 
   7  10   5       83.46       78.24      5.31 o 
   8  10   5       57.62       61.01      8.22 o 
   9  10   5       41.34       42.04      8.53 o 
  10  10   5       54.30       53.74     11.06 o 
  -6  11   5       29.55       32.61      3.49 o 
  -5  11   5       53.15       51.75      4.09 o 
  -4  11   5       12.11       12.45      2.43 o 
  -3  11   5       36.15       37.84      3.79 o 
  -2  11   5      130.77      125.16      6.95 o 
  -1  11   5       98.05       96.50      4.55 o 
   0  11   5       63.60       62.59      3.56 o 
   1  11   5       41.72       42.36      2.80 o 
   2  11   5      239.62      206.48     19.28 o 
   3  11   5        8.82        8.85      2.84 o 
   4  11   5       85.08      102.74      8.22 o 
   5  11   5       50.78       46.86      4.02 o 
   6  11   5      115.94      109.76      7.27 o 
   7  11   5       48.99       37.43      4.13 o 
   8  11   5       17.05       14.59      3.42 o 
   9  11   5       13.63       12.96      6.95 o 
  -5  12   5        1.69        3.31      2.11 o 
  -4  12   5        1.85        1.03      1.67 o 
  -3  12   5        5.77        5.02      1.89 o 
  -2  12   5        7.24        9.29      1.97 o 
  -1  12   5      179.37      177.17     11.54 o 
   0  12   5       32.78       25.43      3.00 o 
   1  12   5       25.59       25.21      2.34 o 
   2  12   5        4.19        2.53      2.53 o 
   3  12   5       12.85       14.86      3.79 o 
   4  12   5      205.63      228.86     12.96 o 
   5  12   5        5.09        2.54      2.34 o 
   6  12   5      188.19      170.32      8.01 o 
   7  12   5        4.04        8.39      3.01 o 
   8  12   5        6.59        9.03      3.42 o 
  -4  13   5        1.56        0.95      2.01 o 
  -3  13   5        2.51        2.31      1.81 o 
  -2  13   5       14.65       13.68      2.43 o 
  -1  13   5       98.21      105.52      5.16 o 
   0  13   5       35.13       36.62      3.03 o 
   1  13   5       47.60       40.46      5.37 o 
   2  13   5       32.97       35.40      4.74 o 
   3  13   5       64.83       71.44      6.95 o 
   4  13   5       19.58       24.66      4.74 o 
   5  13   5        2.31        4.11      3.79 o 
   6  13   5      101.46       84.46      5.80 o 
   7  13   5        6.80        9.97      3.79 o 
  -2  14   5        0.00        0.02      1.67 o 
  -1  14   5       88.62      120.83     11.22 o 
   0  14   5       16.70       15.06      2.28 o 
   1  14   5       31.14       43.31      5.69 o 
   2  14   5       42.56       45.52      5.69 o 
   3  14   5       45.37       67.02      6.64 o 
   4  14   5        9.38       11.70      3.79 o 
   5  14   5       50.66       44.26      6.64 o 
   6  14   5        6.02        8.49      3.79 o 
   1  15   5        2.63        4.74      3.16 o 
   2  15   5        1.45        3.79      3.16 o 
   3  15   5       28.68       43.62      6.01 o 
   4  15   5        8.96       16.28      3.56 o 
  -3 -12   6       21.10       21.74      3.01 o 
  -2 -12   6       14.87       17.55      3.05 o 
  -1 -12   6       15.38       13.30      2.76 o 
   0 -12   6       29.84       30.35      3.45 o 
  -6 -11   6        0.03        0.00      3.79 o 
  -5 -11   6        5.54        0.00      4.43 o 
  -4 -11   6        3.06        2.32      1.98 o 
  -3 -11   6        1.97        2.95      1.98 o 
  -2 -11   6       23.48       29.49      3.21 o 
  -1 -11   6        0.01        0.00      2.37 o 
   0 -11   6       57.59       64.82     10.43 o 
   1 -11   6        0.90        0.32      1.98 o 
   2 -11   6       24.63       29.51      3.56 o 
  -7 -10   6       51.01       56.58      7.27 o 
  -6 -10   6       61.34       70.18      7.59 o 
  -5 -10   6        3.35        0.00      1.67 o 
  -4 -10   6        0.16        0.21      1.70 o 
  -3 -10   6        0.43        0.00      2.05 o 
  -2 -10   6        0.00        0.00      1.70 o 
  -1 -10   6        1.20        0.74      1.70 o 
   0 -10   6       41.24       40.18      3.45 o 
   1 -10   6       68.47       66.71      4.15 o 
   2 -10   6       15.78       19.47      2.87 o 
   3 -10   6        0.43        0.00      1.90 o 
   4 -10   6        2.75        3.79      2.53 o 
  -8  -9   6        3.75        4.11      4.11 o 
  -7  -9   6       35.71       46.15      6.32 o 
  -6  -9   6       15.22        8.70      1.95 o 
  -5  -9   6       56.46       58.01      3.68 o 
  -4  -9   6        0.13        0.00      1.90 o 
  -3  -9   6       78.74       89.18      4.44 o 
  -2  -9   6        3.32        1.58      1.70 o 
  -1  -9   6        0.02        0.00      3.48 o 
   0  -9   6       46.63       41.81      6.16 o 
   1  -9   6        7.88        5.59      1.91 o 
   2  -9   6       23.18       20.32      2.63 o 
   3  -9   6       10.57       11.71      2.39 o 
   4  -9   6       15.10       18.02      3.16 o 
   5  -9   6       64.55       73.34      6.01 o 
  -9  -8   6        9.33       17.39      4.74 o 
  -8  -8   6        8.30        4.11      3.79 o 
  -7  -8   6        1.75        1.58      3.16 o 
  -6  -8   6       32.30       33.79      2.87 o 
  -5  -8   6       67.94       65.59      6.48 o 
  -4  -8   6       22.43       23.96      2.44 o 
  -3  -8   6      415.21      417.24     11.54 o 
  -2  -8   6      216.90      207.23      7.06 o 
  -1  -8   6        7.71        5.81      3.00 o 
   0  -8   6       10.35        8.11      1.91 o 
   1  -8   6      226.49      229.96      7.74 o 
   2  -8   6       10.45       10.37      3.16 o 
   3  -8   6       51.14       46.89      3.49 o 
   4  -8   6       22.97       25.29      3.48 o 
   5  -8   6       16.22       17.07      3.16 o 
   6  -8   6        3.56        3.48      2.53 o 
  -9  -7   6       68.16       66.70      6.95 o 
  -8  -7   6       65.32       60.69      6.64 o 
  -7  -7   6        3.12        6.20      1.25 o 
  -6  -7   6       16.72       19.29      1.66 o 
  -5  -7   6        4.39        3.00      1.90 o 
  -4  -7   6      136.62      152.66      5.70 o 
  -3  -7   6      289.96      289.72     12.96 o 
  -2  -7   6        2.03        1.46      1.63 o 
  -1  -7   6     1014.10      967.88     34.77 o 
   0  -7   6      111.67      106.14      5.53 o 
   1  -7   6      220.67      205.95      6.97 o 
   2  -7   6       36.03       34.15      2.87 o 
   3  -7   6      174.79      171.51      6.21 o 
   4  -7   6      117.56      123.60      6.95 o 
   5  -7   6       66.17       67.96      5.37 o 
   6  -7   6       58.45       66.38      5.69 o 
   7  -7   6        4.94        3.79      2.53 o 
 -10  -6   6       24.28       20.86      4.43 o 
  -9  -6   6       85.93      102.42      8.22 o 
  -8  -6   6       17.43       17.64      6.32 o 
  -7  -6   6        2.07        5.51      1.45 o 
  -6  -6   6        2.44        7.90      3.16 o 
  -5  -6   6        5.19        3.78      1.12 o 
  -4  -6   6       93.52       98.87      4.32 o 
  -3  -6   6      307.84      294.29      8.50 o 
  -2  -6   6      128.02      129.39      5.08 o 
  -1  -6   6      112.51      116.45      4.55 o 
   0  -6   6      351.41      418.99     20.39 o 
   1  -6   6      500.80      448.27     11.57 o 
   2  -6   6       62.17       62.58      3.56 o 
   3  -6   6      902.05      906.87     20.88 o 
   4  -6   6       16.58       17.54      2.20 o 
   5  -6   6      151.92      169.43      8.53 o 
   6  -6   6       95.61       99.26      6.32 o 
   7  -6   6        5.42        4.11      2.53 o 
   8  -6   6       49.35       48.68      5.06 o 
 -10  -5   6        0.02        0.00      2.33 o 
  -9  -5   6       31.61       34.59      4.15 o 
  -8  -5   6       19.42       21.75      1.83 o 
  -7  -5   6        0.85        0.78      0.90 o 
  -6  -5   6        5.22        8.62      1.35 o 
  -5  -5   6      103.74      102.78      3.07 o 
  -4  -5   6       45.94       45.25      1.92 o 
  -3  -5   6      101.16      108.81      3.32 o 
  -2  -5   6     1896.37     1794.37     40.94 o 
  -1  -5   6      607.47      572.39     13.81 o 
   0  -5   6      901.77      854.90     19.41 o 
   1  -5   6      244.38      266.40      7.56 o 
   2  -5   6       14.03       15.38      3.95 o 
   3  -5   6       38.27       39.25      2.65 o 
   4  -5   6       89.75       95.88      4.23 o 
   5  -5   6     2474.30     2459.96     72.07 o 
   6  -5   6       91.32      105.26      6.32 o 
   7  -5   6       34.94       36.35      4.11 o 
   8  -5   6        1.25        1.26      2.21 o 
   9  -5   6        0.41        0.32      2.21 o 
 -10  -4   6       22.10       19.27      4.90 o 
  -9  -4   6        2.34        1.81      1.46 o 
  -8  -4   6      255.49      281.13      7.58 o 
  -7  -4   6       44.84       39.77      2.11 o 
  -6  -4   6        7.48       13.30      1.46 o 
  -5  -4   6       94.49      105.93      3.04 o 
  -4  -4   6       25.09       22.55      1.47 o 
  -3  -4   6      222.48      222.87      4.54 o 
  -2  -4   6        7.69        9.16      0.70 o 
  -1  -4   6     1306.45     1286.84     27.90 o 
   0  -4   6       62.76       65.54      2.96 o 
   1  -4   6      273.23      275.89      7.47 o 
   2  -4   6        8.50       12.51      1.12 o 
   3  -4   6        1.39        1.55      1.04 o 
   4  -4   6       14.39       13.51      1.49 o 
   5  -4   6      124.91      141.97      7.43 o 
   6  -4   6        1.80        0.20      2.05 o 
   7  -4   6        0.00        0.00      1.67 o 
   8  -4   6        6.97        4.53      1.98 o 
   9  -4   6       26.89       28.21      5.53 o 
 -11  -3   6        7.21        6.64      6.32 o 
 -10  -3   6       24.33       29.09      4.11 o 
  -9  -3   6        2.05        3.23      1.57 o 
  -8  -3   6       11.50        9.86      1.84 o 
  -7  -3   6       11.62       11.06      1.64 o 
  -6  -3   6      153.05      173.59      5.10 o 
  -5  -3   6      174.76      171.72      4.05 o 
  -4  -3   6        1.65        0.53      0.76 o 
  -3  -3   6      355.17      414.42     14.69 o 
  -2  -3   6     1131.70     1047.50     16.39 o 
  -1  -3   6     2372.27     2321.42     39.08 o 
   0  -3   6      574.60      544.66     12.62 o 
   1  -3   6      652.32      651.96     16.57 o 
   2  -3   6      333.55      297.98      7.80 o 
   3  -3   6      148.01      143.53      3.85 o 
   4  -3   6        3.71        4.52      1.13 o 
   5  -3   6      622.20      615.31     15.49 o 
   6  -3   6      380.90      392.22     11.16 o 
   7  -3   6        2.85        0.00      1.48 o 
   8  -3   6       13.59       12.57      2.26 o 
   9  -3   6        1.47        1.79      2.03 o 
  10  -3   6        3.13        3.00      5.69 o 
 -11  -2   6        8.19        1.90      5.37 o 
 -10  -2   6        5.24        3.54      1.57 o 
  -9  -2   6       31.95       33.99      2.62 o 
  -8  -2   6       57.88       57.45      3.22 o 
  -7  -2   6      522.57      511.71     11.23 o 
  -6  -2   6       58.62       68.64      4.03 o 
  -5  -2   6      176.42      185.27      5.05 o 
  -4  -2   6       11.23       15.58      1.44 o 
  -3  -2   6       25.05       33.41      1.43 o 
  -2  -2   6      298.38      304.87      5.48 o 
  -1  -2   6        4.14        3.20      0.83 o 
   0  -2   6     4752.97     4599.34     75.99 o 
   1  -2   6     1690.44     1692.33     30.01 o 
   2  -2   6      821.10      840.16     15.52 o 
   3  -2   6      122.00      109.77      3.12 o 
   4  -2   6      113.29      125.54      3.48 o 
   5  -2   6       75.20       76.91      6.48 o 
   6  -2   6      186.68      197.96      7.74 o 
   7  -2   6      482.00      478.20     13.43 o 
   8  -2   6        2.65        2.05      1.79 o 
   9  -2   6       10.74        4.12      2.05 o 
  10  -2   6        0.45        0.00      5.69 o 
 -11  -1   6        3.82       14.22      5.69 o 
 -10  -1   6       18.76       19.79      2.24 o 
  -9  -1   6       17.83       20.14      3.30 o 
  -8  -1   6       52.79       47.14      3.59 o 
  -7  -1   6      151.77      148.23      4.73 o 
  -6  -1   6       52.33       58.86      2.73 o 
  -5  -1   6       13.01       17.85      2.12 o 
  -4  -1   6      397.81      370.01      7.92 o 
  -3  -1   6      104.61      108.82      3.15 o 
  -2  -1   6      203.91      208.59      4.02 o 
  -1  -1   6      247.42      241.13      4.38 o 
   0  -1   6     2005.01     1982.54     29.67 o 
   1  -1   6      179.51      170.86      3.82 o 
   2  -1   6     3250.98     3490.55     60.59 o 
   3  -1   6       13.83       20.01      1.26 o 
   4  -1   6      231.72      234.43      5.15 o 
   5  -1   6      230.80      234.43      7.36 o 
   6  -1   6      321.80      310.70      9.18 o 
   7  -1   6      883.05      866.27     21.33 o 
   8  -1   6       68.81       63.34      6.95 o 
   9  -1   6      104.88      106.04      5.31 o 
  10  -1   6        5.67        0.00      6.32 o 
 -11   0   6        0.91        0.72      2.20 o 
 -10   0   6      152.65      142.51      5.14 o 
  -9   0   6       28.08       29.12      2.40 o 
  -8   0   6      333.74      326.76      8.15 o 
  -7   0   6        1.80        3.44      1.25 o 
  -6   0   6        2.14       17.70      3.48 o 
  -5   0   6      164.95      147.45      4.21 o 
  -4   0   6        8.41        5.93      1.51 o 
  -3   0   6       48.00       54.46      2.12 o 
  -2   0   6      474.78      469.63      9.28 o 
  -1   0   6     1086.85      975.04     17.74 o 
   0   0   6     3208.26     3197.29     47.38 o 
   1   0   6       63.18       66.82      1.65 o 
   2   0   6      306.71      327.18     11.18 o 
   3   0   6      191.97      219.59      4.63 o 
   4   0   6     1088.88     1114.94     25.59 o 
   5   0   6      112.47      111.94      6.16 o 
   6   0   6      718.29      747.27     18.51 o 
   7   0   6       46.21       50.74      5.69 o 
   8   0   6       31.26       24.57      2.63 o 
   9   0   6       42.31       39.20      8.22 o 
  10   0   6       96.58       89.77     11.70 o 
  11   0   6        2.02        0.00      7.27 o 
 -11   1   6       20.11       33.07      3.86 o 
 -10   1   6       34.86       38.20      2.99 o 
  -9   1   6        3.63        5.25      1.54 o 
  -8   1   6       39.30       45.85      3.80 o 
  -7   1   6        1.60        0.78      1.02 o 
  -6   1   6      174.41      180.70      5.79 o 
  -5   1   6        3.64        5.13      1.02 o 
  -4   1   6      514.88      508.42     10.34 o 
  -3   1   6      256.58      261.48     11.56 o 
  -2   1   6      250.79      241.70      5.63 o 
  -1   1   6      172.68      164.22      4.58 o 
   0   1   6      454.29      457.26      9.95 o 
   1   1   6       84.94       88.17      1.91 o 
   2   1   6     1692.59     1699.33     29.88 o 
   3   1   6       11.44        9.15      0.55 o 
   4   1   6      368.51      402.56     10.23 o 
   5   1   6       32.17       28.37      3.00 o 
   6   1   6       70.60       79.13      3.47 o 
   7   1   6      289.47      277.22      8.46 o 
   8   1   6      200.03      196.62     14.54 o 
   9   1   6        4.52        0.00      6.95 o 
  10   1   6        0.00        0.00      6.01 o 
  11   1   6       13.08        5.06      8.53 o 
 -10   2   6       30.55       24.88      3.10 o 
  -9   2   6        3.04        3.95      1.35 o 
  -8   2   6        1.00        0.00      0.93 o 
  -7   2   6      112.47      109.49      3.93 o 
  -6   2   6       62.54       63.84      2.74 o 
  -5   2   6       44.09       40.46      2.15 o 
  -4   2   6       60.85       55.19      7.18 o 
  -3   2   6        0.70        0.57      0.81 o 
  -2   2   6        0.85        0.74      0.55 o 
  -1   2   6     1636.37     1575.12     28.16 o 
   0   2   6       37.16       28.07      1.48 o 
   1   2   6     6096.54     6270.92    225.30 o 
   2   2   6      178.64      202.67      3.56 o 
   3   2   6       41.92       58.32      3.16 o 
   4   2   6       49.73       71.97      4.27 o 
   5   2   6       14.61       23.09      1.76 o 
   6   2   6        0.69        1.86      0.93 o 
   7   2   6        0.59        0.00      0.94 o 
   8   2   6        2.15       11.38      6.32 o 
   9   2   6        0.04        0.00      5.69 o 
  10   2   6       95.77       89.77     11.70 o 
  11   2   6       13.04        9.17      8.22 o 
 -10   3   6        8.09        9.80      2.53 o 
  -9   3   6        1.64        2.13      1.25 o 
  -8   3   6       22.03       22.17      2.02 o 
  -7   3   6        2.26        0.23      0.95 o 
  -6   3   6       32.80       50.76      2.79 o 
  -5   3   6      434.57      435.49      9.40 o 
  -4   3   6       34.71       34.06      1.85 o 
  -3   3   6      104.19      104.10      3.14 o 
  -2   3   6      687.74      699.72     13.27 o 
  -1   3   6     1057.04      987.81     18.11 o 
   0   3   6      322.04      364.50      7.29 o 
   1   3   6       18.39       24.65      1.09 o 
   2   3   6      314.25      305.12      5.05 o 
   4   3   6       13.92       20.68      1.17 o 
   5   3   6       66.82       70.01      2.01 o 
   6   3   6      150.88      158.22      5.06 o 
   7   3   6       85.59       84.72      9.17 o 
   8   3   6       68.53       48.05      8.22 o 
   9   3   6        6.15        7.59      6.64 o 
  10   3   6        8.75        1.26      7.27 o 
  11   3   6        0.47        0.00      8.53 o 
 -10   4   6        3.43        3.79      3.32 o 
  -9   4   6        3.62        3.06      1.33 o 
  -8   4   6       11.96       14.55      1.78 o 
  -7   4   6      276.29      250.35      6.67 o 
  -6   4   6       60.46       54.73      2.63 o 
  -5   4   6       33.21       34.46      2.24 o 
  -4   4   6       14.63       21.20      2.68 o 
  -3   4   6      509.10      464.88      9.58 o 
  -2   4   6      769.11      675.14     12.98 o 
  -1   4   6      857.37      873.95     16.23 o 
   0   4   6     2061.44     2226.29     39.12 o 
   1   4   6     4663.01     4810.68     83.21 o 
   2   4   6      121.27      117.34      3.45 o 
   3   4   6       34.22       31.00      1.44 o 
   4   4   6      128.44      158.71      4.39 o 
   5   4   6      205.30      211.59      9.44 o 
   6   4   6       35.25       19.91      5.06 o 
   7   4   6      111.58       93.57      9.80 o 
   8   4   6        4.99        6.95      5.69 o 
   9   4   6     1048.95      985.63     42.36 o 
  10   4   6        8.75        8.85      8.53 o 
  11   4   6       20.47        5.69      8.53 o 
 -10   5   6        5.50        2.86      2.15 o 
  -9   5   6       28.44       21.20      2.12 o 
  -8   5   6       62.49       50.33      2.82 o 
  -7   5   6        0.49        2.81      1.12 o 
  -6   5   6       44.84       41.29      2.25 o 
  -5   5   6      366.64      339.63      7.81 o 
  -4   5   6      815.97      753.32     14.88 o 
  -3   5   6      125.58      112.39      3.41 o 
  -2   5   6      256.09      288.92      6.44 o 
  -1   5   6      471.28      466.25      9.40 o 
   0   5   6      149.72      111.97      5.20 o 
   1   5   6      979.93     1158.12     57.53 o 
   2   5   6        0.98        1.37      0.57 o 
   3   5   6      133.42      151.60      4.14 o 
   5   5   6     1428.08     1391.83     50.58 o 
   6   5   6      120.23      120.64      5.02 o 
   7   5   6       40.98       42.67      6.95 o 
   8   5   6        1.13        2.53      5.37 o 
   9   5   6      109.67      100.21     12.01 o 
  10   5   6       10.63        3.48      7.27 o 
  11   5   6        5.15        2.53      8.53 o 
  -9   6   6       13.22       20.14      2.10 o 
  -8   6   6       38.84       34.42      2.47 o 
  -7   6   6        4.04        7.41      2.19 o 
  -6   6   6       55.42       64.61      4.13 o 
  -5   6   6      148.68      166.73      5.92 o 
  -4   6   6       48.28       44.76      2.33 o 
  -3   6   6      124.43      122.67      3.67 o 
  -2   6   6      304.99      303.11      6.85 o 
  -1   6   6       73.00       88.76      2.81 o 
   1   6   6       24.28       29.80      3.00 o 
   2   6   6      443.73      436.56     20.71 o 
   4   6   6      194.85      195.67     10.12 o 
   5   6   6      284.55      295.56     14.54 o 
   6   6   6       11.88       12.13      4.27 o 
   7   6   6       11.68        8.53      4.43 o 
   8   6   6       30.14       24.34      6.32 o 
   9   6   6       48.96       53.74      9.80 o 
  10   6   6        0.70        0.00      6.95 o 
  11   6   6        0.00        0.00      7.27 o 
  -9   7   6        9.48       11.66      2.57 o 
  -8   7   6       11.62       10.84      2.34 o 
  -7   7   6      134.26      110.03      4.18 o 
  -6   7   6      186.89      182.04      6.47 o 
  -5   7   6        0.80        0.00      0.88 o 
  -4   7   6        2.35        0.00      0.96 o 
  -3   7   6      217.17      206.16      6.83 o 
  -2   7   6       16.10       12.93      2.05 o 
  -1   7   6       17.30       19.25      7.90 o 
   0   7   6      987.58      993.03     23.01 o 
   1   7   6       12.95       17.85      3.16 o 
   2   7   6        3.02        3.27      0.85 o 
   3   7   6       65.83       68.66      3.48 o 
   4   7   6      148.64      154.89      8.85 o 
   5   7   6       85.66       94.52      7.27 o 
   6   7   6      183.45      185.19      6.99 o 
   7   7   6        6.30        5.06      4.11 o 
   8   7   6      154.31      131.82     11.70 o 
   9   7   6       17.96       10.75      6.64 o 
  10   7   6       20.66       16.44      8.85 o 
  11   7   6        0.13        0.00      8.22 o 
  -8   8   6       74.44       90.83      5.39 o 
  -7   8   6        3.56        4.78      1.97 o 
  -6   8   6        0.09        0.86      1.52 o 
  -5   8   6        9.90       11.31      2.69 o 
  -4   8   6      555.62      590.39     15.78 o 
  -3   8   6      342.06      311.87      9.42 o 
  -2   8   6      365.23      353.80     10.10 o 
  -1   8   6      435.99      404.20     10.86 o 
   0   8   6      435.16      421.93     13.75 o 
   1   8   6       36.76       40.57      3.95 o 
   2   8   6      208.98      225.31      6.43 o 
   3   8   6      292.49      274.36      7.31 o 
   4   8   6       85.89       87.56      6.64 o 
   6   8   6      167.23      165.75      6.68 o 
   7   8   6      111.15       83.04     14.07 o 
   8   8   6        2.21        1.90      4.74 o 
   9   8   6        6.29        0.00      5.37 o 
  10   8   6        9.79        5.06      6.95 o 
  -8   9   6        4.95        6.85      2.34 o 
  -7   9   6        0.77        0.00      1.67 o 
  -6   9   6       16.81       22.11      2.79 o 
  -5   9   6        4.41        4.31      1.75 o 
  -4   9   6      632.70      631.10     17.08 o 
  -3   9   6      481.11      456.07     15.17 o 
  -2   9   6      588.23      587.92     15.33 o 
  -1   9   6      292.66      278.02      8.43 o 
   0   9   6      912.19      930.39     22.10 o 
   1   9   6      289.85      295.46     11.06 o 
   2   9   6      198.50      206.43      6.26 o 
   3   9   6       50.99       61.33      5.69 o 
   4   9   6        6.66        8.53      2.84 o 
   5   9   6      227.30      232.34     12.64 o 
   6   9   6       42.77       44.13      6.80 o 
   7   9   6        2.09        3.00      2.34 o 
   8   9   6        1.81        3.48      4.43 o 
   9   9   6       27.91       25.92      7.59 o 
  10   9   6        0.23        2.53      7.59 o 
  -7  10   6        0.38        1.26      1.89 o 
  -6  10   6        7.58       11.23      2.34 o 
  -5  10   6       16.33       18.08      2.65 o 
  -4  10   6      269.52      277.69     10.91 o 
  -3  10   6       51.79       50.89      3.56 o 
  -2  10   6     2351.09     2344.49     52.95 o 
  -1  10   6        0.21        0.52      1.21 o 
   0  10   6      128.10      120.66      4.85 o 
   1  10   6        8.14        8.76      1.58 o 
   2  10   6       57.51       52.51      2.92 o 
   3  10   6      215.36      200.10     11.06 o 
   4  10   6       25.76       26.87      4.43 o 
   5  10   6      684.38      726.42     29.40 o 
   6  10   6      157.68      157.49      9.17 o 
   7  10   6       74.32       70.62      4.86 o 
   8  10   6        3.82        3.79      4.43 o 
   9  10   6        9.55        8.53      6.01 o 
  10  10   6        4.72        1.26      7.59 o 
  -6  11   6        5.61        8.20      2.69 o 
  -5  11   6        2.50        3.98      2.21 o 
  -4  11   6        3.64        6.10      1.89 o 
  -3  11   6        0.03        2.44      1.52 o 
  -2  11   6       89.31       81.35      4.48 o 
  -1  11   6       38.78       49.39      4.11 o 
   0  11   6      690.53      670.76     17.24 o 
   1  11   6       67.28       72.76      3.68 o 
   2  11   6      719.92      722.31     29.08 o 
   3  11   6        1.35        1.90      2.53 o 
   4  11   6      495.31      579.74     24.66 o 
   5  11   6      476.45      499.14     22.13 o 
   6  11   6       71.06       69.69      5.22 o 
   7  11   6        1.91        0.00      2.11 o 
   8  11   6        1.33        6.32      5.06 o 
   9  11   6        1.27        1.58      5.37 o 
  -5  12   6        0.59        0.91      1.89 o 
  -4  12   6        0.75        0.00      1.44 o 
  -3  12   6       52.68       51.53      3.87 o 
  -2  12   6        3.07        3.42      1.75 o 
  -1  12   6      109.36      116.98      6.95 o 
   0  12   6        5.80        8.43      1.87 o 
   1  12   6       21.40       17.52      3.00 o 
   2  12   6       48.69       53.74      6.01 o 
   3  12   6        0.75        0.32      2.21 o 
   4  12   6       78.71       81.56      7.59 o 
   5  12   6      150.27      138.46      9.80 o 
   6  12   6      259.69      263.85     10.22 o 
   7  12   6        4.38        9.81      5.53 o 
   8  12   6       27.69       33.51      6.64 o 
  -4  13   6       90.03       99.21      5.62 o 
  -3  13   6        7.07        5.86      2.05 o 
  -2  13   6       20.13       16.30      2.56 o 
  -1  13   6        1.50        2.05      1.56 o 
   0  13   6       55.77       46.31      3.33 o 
   1  13   6       32.73       33.82      4.74 o 
   2  13   6        7.73       10.75      3.48 o 
   3  13   6        4.03        4.74      2.84 o 
   4  13   6       86.43       97.36      8.22 o 
   5  13   6        3.62        0.00      3.16 o 
   6  13   6       14.29       13.99      3.01 o 
   7  13   6        5.28       10.18      3.11 o 
  -2  14   6        0.00        1.26      2.21 o 
  -1  14   6        5.32       10.55      2.28 o 
   0  14   6       13.71       17.39      4.11 o 
   1  14   6       64.56       63.22      6.64 o 
   2  14   6      116.49      117.91      9.17 o 
   3  14   6        6.61        2.21      2.53 o 
   4  14   6        9.79       10.12      3.79 o 
   5  14   6        3.45        3.61      2.65 o 
   6  14   6       10.10       10.43      2.88 o 
   1  15   6       22.68       31.29      5.06 o 
   2  15   6        2.72        7.90      3.16 o 
   3  15   6        5.60        8.22      3.48 o 
   4  15   6        0.59        1.58      3.16 o 
  -5 -11   7        0.25        0.00      3.48 o 
  -4 -11   7        0.55        0.84      3.00 o 
  -3 -11   7       17.17       18.57      3.32 o 
  -2 -11   7       54.42       50.68      4.02 o 
  -1 -11   7       12.53       12.14      2.51 o 
   0 -11   7        0.91        0.00      3.64 o 
   1 -11   7       10.37        5.57      2.44 o 
  -6 -10   7       26.31       32.88      6.01 o 
  -5 -10   7        0.07        0.00      2.37 o 
  -4 -10   7        4.65        7.46      5.06 o 
  -3 -10   7       18.92       21.35      2.72 o 
  -2 -10   7        0.82        1.58      1.70 o 
  -1 -10   7       57.49       62.70      4.15 o 
   0 -10   7       30.95       26.64      3.32 o 
   1 -10   7        0.08        0.00      3.64 o 
   2 -10   7      108.57      116.11      5.77 o 
   3 -10   7        1.41        0.00      2.21 o 
  -7  -9   7        5.72        1.58      3.48 o 
  -6  -9   7       29.91       27.79      2.92 o 
  -5  -9   7        0.06        0.00      1.44 o 
  -4  -9   7       13.10       10.18      2.20 o 
  -3  -9   7       70.29       69.54      4.15 o 
  -2  -9   7      101.79      112.15      5.31 o 
  -1  -9   7       50.27       51.53      3.63 o 
   0  -9   7        9.10        8.74      2.10 o 
   1  -9   7        2.90        0.74      1.70 o 
   2  -9   7       34.32       31.09      3.10 o 
   3  -9   7       27.97       33.82      4.11 o 
   4  -9   7        0.00        1.26      2.21 o 
   5  -9   7       13.46        9.80      3.16 o 
  -8  -8   7        0.54        3.16      3.79 o 
  -7  -8   7        0.21        1.84      1.44 o 
  -6  -8   7       11.93       11.25      2.15 o 
  -5  -8   7       40.07       48.66      3.56 o 
  -4  -8   7        8.20       13.68      2.15 o 
  -3  -8   7      104.21      112.90      6.16 o 
  -2  -8   7      108.88       96.99      4.73 o 
  -1  -8   7        0.00        0.84      1.70 o 
   0  -8   7        1.17        1.74      1.63 o 
   1  -8   7       36.29       37.75      3.10 o 
   2  -8   7      163.43      139.59      5.70 o 
   3  -8   7        8.85        8.57      2.69 o 
   4  -8   7       13.96       16.44      3.16 o 
   5  -8   7       18.32       26.87      4.11 o 
   6  -8   7        0.16        1.58      2.21 o 
  -9  -7   7        9.56       13.59      4.43 o 
  -8  -7   7        1.65        1.26      3.16 o 
  -7  -7   7       12.63       17.11      1.83 o 
  -6  -7   7      159.68      158.02      4.69 o 
  -5  -7   7       11.64        9.18      1.87 o 
  -4  -7   7      116.36      124.66     11.06 o 
  -3  -7   7       36.80       34.44      2.92 o 
  -2  -7   7       71.10       74.09      4.02 o 
  -1  -7   7       43.94       41.02      3.10 o 
   0  -7   7      153.17      192.23     10.43 o 
   1  -7   7      127.28      133.10      5.39 o 
   2  -7   7        1.11        0.43      1.38 o 
   3  -7   7       77.45       78.87      4.25 o 
   4  -7   7        0.73        0.00      1.58 o 
   5  -7   7       10.02       10.75      2.84 o 
   6  -7   7       31.43       24.02      3.79 o 
   7  -7   7        5.76       10.12      3.16 o 
  -9  -6   7       41.62       51.53      6.01 o 
  -8  -6   7        0.84        1.12      1.23 o 
  -7  -6   7      108.72      113.75      3.96 o 
  -6  -6   7       20.42       21.49      1.74 o 
  -5  -6   7        0.03        0.00      0.90 o 
  -4  -6   7      117.16      107.62      4.55 o 
  -3  -6   7     1142.12     1095.12     24.96 o 
  -2  -6   7     1697.71     1642.00     35.91 o 
  -1  -6   7      536.67      505.85     12.87 o 
   0  -6   7       27.36       25.91      2.51 o 
   1  -6   7      532.16      510.60     12.91 o 
   2  -6   7      133.08      125.27      5.00 o 
   3  -6   7       52.97       59.06      3.42 o 
   4  -6   7       55.66       63.85      4.74 o 
   5  -6   7       51.63       58.48      5.06 o 
   6  -6   7       13.63       13.91      2.84 o 
   7  -6   7        6.43        4.11      2.53 o 
 -10  -5   7        0.85        0.00      2.53 o 
  -9  -5   7        6.31        5.06      2.69 o 
  -8  -5   7        7.74        5.11      1.44 o 
  -7  -5   7        0.01        0.00      1.08 o 
  -6  -5   7       12.11        7.49      1.24 o 
  -5  -5   7       48.14       47.16      2.62 o 
  -4  -5   7      113.77      114.54      3.55 o 
  -3  -5   7       17.18       16.25      1.59 o 
  -2  -5   7       54.05       51.58      4.90 o 
  -1  -5   7       55.87       62.64      3.33 o 
   0  -5   7      130.60      128.49      7.27 o 
   1  -5   7     1056.36     1004.82     22.55 o 
   2  -5   7        0.06        0.63      1.29 o 
   3  -5   7     1199.83     1190.75     26.36 o 
   4  -5   7      185.21      197.25      8.85 o 
   5  -5   7      271.32      287.03     11.70 o 
   6  -5   7       30.11       34.46      3.79 o 
   7  -5   7       15.07       17.07      3.16 o 
   8  -5   7       36.11       39.83      4.43 o 
 -10  -4   7      102.15      110.28      6.53 o 
  -9  -4   7       57.96       59.67      2.97 o 
  -8  -4   7       30.20       23.11      1.87 o 
  -7  -4   7       47.32       47.49      2.28 o 
  -6  -4   7      124.10      128.71      3.62 o 
  -5  -4   7        0.13        0.08      0.83 o 
  -4  -4   7       51.70       49.26      2.28 o 
  -3  -4   7      983.19      961.97     17.54 o 
  -2  -4   7       14.89       15.99      1.40 o 
  -1  -4   7       24.96       23.64      1.97 o 
   0  -4   7        5.24        5.89      1.29 o 
   1  -4   7        1.93        0.63      1.05 o 
   2  -4   7       87.09       83.75      3.56 o 
   3  -4   7        7.09       14.21      3.95 o 
   4  -4   7      178.97      184.92      8.22 o 
   5  -4   7       25.54       25.29      2.84 o 
   6  -4   7       54.11       54.69      4.74 o 
   7  -4   7       25.05       26.24      3.48 o 
   8  -4   7        1.24        0.32      1.90 o 
   9  -4   7        1.19        4.11      2.53 o 
 -10  -3   7        3.03        0.00      2.20 o 
  -9  -3   7       49.08       54.86      3.28 o 
  -8  -3   7        6.68        5.54      1.44 o 
  -7  -3   7      228.95      231.23      6.40 o 
  -6  -3   7      100.13       91.45      3.62 o 
  -5  -3   7      234.82      227.20      5.29 o 
  -4  -3   7      359.62      335.84      6.46 o 
  -3  -3   7       11.11       13.91      1.06 o 
  -2  -3   7      227.96      235.16      4.84 o 
  -1  -3   7       15.65       24.44      1.47 o 
   0  -3   7       14.99       16.18      1.52 o 
   1  -3   7        7.43        4.71      1.21 o 
   2  -3   7        0.02        0.00      0.96 o 
   3  -3   7       57.60       59.03      2.44 o 
   4  -3   7       89.08       85.86      2.93 o 
   5  -3   7        0.67        0.00      1.90 o 
   6  -3   7        9.88        8.80      1.98 o 
   7  -3   7      232.63      233.93      8.01 o 
   8  -3   7        6.28        4.32      4.27 o 
   9  -3   7       20.59       20.16      3.16 o 
 -10  -2   7      134.16      140.45      5.28 o 
  -9  -2   7        3.93        4.37      1.59 o 
  -8  -2   7       14.12       16.74      1.97 o 
  -7  -2   7      332.12      336.11      8.19 o 
  -6  -2   7       52.11       50.71      2.69 o 
  -5  -2   7        1.77        2.78      1.09 o 
  -4  -2   7       57.09       63.59      2.60 o 
  -3  -2   7      117.81      133.47      3.14 o 
  -2  -2   7      125.66      120.84      3.10 o 
  -1  -2   7        6.54        5.46      0.84 o 
   0  -2   7        9.74       13.53      1.00 o 
   1  -2   7      391.79      396.81      7.90 o 
   2  -2   7      414.86      377.53      7.68 o 
   3  -2   7       28.61       31.87      1.74 o 
   4  -2   7      177.25      189.94      4.63 o 
   5  -2   7      328.22      318.75      9.17 o 
   6  -2   7      214.63      208.89      7.13 o 
   7  -2   7       15.72       15.45      2.33 o 
   8  -2   7       26.56       28.90      3.11 o 
   9  -2   7       17.87       15.48      2.59 o 
  10  -2   7       27.84       19.28      7.59 o 
 -10  -1   7       56.94       54.05      3.40 o 
  -9  -1   7       40.84       39.94      2.88 o 
  -8  -1   7       35.12       38.71      2.59 o 
  -7  -1   7      140.26      131.15      4.47 o 
  -6  -1   7        1.13        0.10      0.97 o 
  -5  -1   7      237.79      232.32      5.85 o 
  -4  -1   7      359.49      377.64      8.18 o 
  -3  -1   7       62.10       72.42      2.48 o 
  -2  -1   7        0.32        1.31      0.50 o 
  -1  -1   7     1861.92     1831.66     27.77 o 
   0  -1   7     1394.42     1413.08     21.52 o 
   1  -1   7     2264.07     2109.61     37.08 o 
   2  -1   7     1119.00     1131.50     20.53 o 
   3  -1   7        6.15        8.19      0.95 o 
   4  -1   7      501.58      503.69      9.88 o 
   5  -1   7       59.40       62.90      4.27 o 
   6  -1   7        7.19        7.90      1.80 o 
   7  -1   7       62.20       60.32      3.65 o 
   8  -1   7        0.00        0.00      1.51 o 
   9  -1   7        7.68        6.95      6.01 o 
  10  -1   7        0.10        0.00      6.64 o 
 -10   0   7        2.55        1.31      1.36 o 
  -9   0   7      288.00      283.27      7.78 o 
  -8   0   7        1.49        1.85      2.10 o 
  -7   0   7      343.42      390.02      9.13 o 
  -6   0   7       42.07       37.94      2.25 o 
  -5   0   7        5.05        5.93      1.66 o 
  -4   0   7      842.17      812.14     15.68 o 
  -3   0   7      638.79      647.89     12.60 o 
  -2   0   7      452.51      452.33      9.09 o 
  -1   0   7      929.08      903.08     14.25 o 
   0   0   7     2322.48     2275.46     48.88 o 
   1   0   7     3001.37     2989.19     44.28 o 
   2   0   7      630.11      700.31     13.02 o 
   3   0   7      276.22      300.32      6.19 o 
   4   0   7      675.20      700.82     16.86 o 
   5   0   7      432.96      376.90     10.35 o 
   6   0   7       60.48       58.76      3.42 o 
   7   0   7        1.98        1.87      1.58 o 
   8   0   7       35.16       37.27      3.32 o 
   9   0   7       62.13       52.79      9.80 o 
  10   0   7        6.46        2.53      7.59 o 
 -10   1   7       64.55       51.22      3.80 o 
  -9   1   7      307.47      313.23      8.30 o 
  -8   1   7      177.91      178.90      7.08 o 
  -7   1   7      339.93      333.08      8.13 o 
  -6   1   7        3.57        5.29      1.18 o 
  -5   1   7        5.09        5.69      2.53 o 
  -4   1   7        9.17       10.66      1.18 o 
  -3   1   7      712.65      696.85     13.43 o 
  -2   1   7      121.11      118.13      3.22 o 
  -1   1   7      318.17      301.77      6.30 o 
   0   1   7      445.26      449.00      8.39 o 
   1   1   7      120.07      119.92      2.52 o 
   2   1   7       31.62       29.95      1.73 o 
   3   1   7       85.95       82.47      2.39 o 
   4   1   7        1.50        0.00      2.21 o 
   5   1   7      170.61      170.27      7.90 o 
   6   1   7      854.17      835.70     20.19 o 
   7   1   7       45.30       45.44      2.95 o 
   8   1   7        1.24        0.00      6.32 o 
   9   1   7       11.87        0.00      6.64 o 
  10   1   7       76.61       67.02     11.38 o 
 -10   2   7        4.68        2.64      1.47 o 
  -9   2   7        0.00        0.08      1.21 o 
  -8   2   7        6.72        2.77      1.31 o 
  -7   2   7      102.11      110.39      5.12 o 
  -6   2   7       97.47       96.54      4.50 o 
  -5   2   7      187.96      184.70      4.99 o 
  -4   2   7      402.55      373.36      8.16 o 
  -3   2   7        2.75        0.25      0.91 o 
  -2   2   7      112.65      114.20      3.63 o 
  -1   2   7     1163.80     1169.11     21.28 o 
   0   2   7       46.85       47.71      1.74 o 
   1   2   7        4.88        9.13      1.42 o 
   2   2   7     3147.79     3215.23     49.87 o 
   3   2   7      394.02      399.26      7.74 o 
   4   2   7      873.94      950.29     21.80 o 
   5   2   7       21.00       20.59      1.78 o 
   6   2   7       59.65       47.28      3.00 o 
   7   2   7      329.37      324.96     18.02 o 
   8   2   7        0.10        4.43      6.32 o 
   9   2   7      212.41      190.61     15.81 o 
  10   2   7        0.03        4.74      8.22 o 
  11   2   7        3.98        0.00      7.90 o 
 -10   3   7       15.81       21.14      2.52 o 
  -9   3   7       16.12       18.61      2.07 o 
  -8   3   7      256.68      244.75      6.78 o 
  -7   3   7      272.93      258.79      6.78 o 
  -6   3   7      219.16      222.78      5.96 o 
  -5   3   7      335.94      330.41      7.70 o 
  -4   3   7      334.44      325.75      7.36 o 
  -3   3   7      892.59      926.07     17.52 o 
  -2   3   7        6.10        4.90      0.78 o 
  -1   3   7     2954.75     3033.29     53.10 o 
   0   3   7      477.84      433.90      8.58 o 
   1   3   7     1749.75     1801.36     31.76 o 
   2   3   7     1771.65     1673.84     25.17 o 
   3   3   7      155.80      170.14      4.85 o 
   4   3   7        0.96        2.65      1.42 o 
   5   3   7       40.19       37.45      2.84 o 
   6   3   7       34.65       28.58      2.06 o 
   7   3   7      140.54      139.72     11.38 o 
   8   3   7       12.00       16.75      7.27 o 
   9   3   7      300.71      280.39     18.65 o 
  10   3   7        1.71        0.32      6.95 o 
  11   3   7        1.47        0.00      7.59 o 
 -10   4   7       26.79       29.29      3.56 o 
  -9   4   7        0.95        0.00      1.12 o 
  -8   4   7       18.68       16.60      1.91 o 
  -7   4   7        7.17        8.41      1.47 o 
  -6   4   7       40.87       40.87      2.37 o 
  -5   4   7        4.61        8.08      1.25 o 
  -4   4   7        4.64        4.11      1.00 o 
  -3   4   7     1005.47     1051.98     19.81 o 
  -2   4   7      509.35      501.94     10.13 o 
  -1   4   7     3890.82     4004.40     69.70 o 
   0   4   7      316.18      310.26      6.59 o 
   1   4   7      244.78      216.47      4.78 o 
   2   4   7     2813.78     2854.05     42.39 o 
   3   4   7     1301.44     1344.19     23.42 o 
   4   4   7      661.89      711.38     16.46 o 
   5   4   7       16.23       13.65      3.00 o 
   6   4   7       45.92       40.15      6.01 o 
   7   4   7       57.27       53.11      7.59 o 
   8   4   7      132.75      124.55     12.33 o 
   9   4   7        7.09       18.65      8.22 o 
  10   4   7       34.00       35.40      9.17 o 
  11   4   7        5.72        0.00      8.85 o 
  -9   5   7        0.62        0.52      1.19 o 
  -8   5   7       81.95       73.31      3.42 o 
  -7   5   7       17.98       18.64      1.88 o 
  -6   5   7       26.60       24.04      2.69 o 
  -5   5   7      727.57      691.67     14.10 o 
  -4   5   7      639.22      601.92     12.36 o 
  -3   5   7      257.01      232.18      5.70 o 
  -2   5   7      538.88      565.53     11.32 o 
  -1   5   7      977.82     1028.18     19.16 o 
   0   5   7      245.36      262.45      5.74 o 
   1   5   7      255.41      292.62     13.12 o 
   2   5   7       16.28       25.02      2.21 o 
   3   5   7      135.11      164.92      3.47 o 
   4   5   7      213.80      230.44      6.95 o 
   5   5   7      668.27      629.37     25.60 o 
   6   5   7       10.83       14.22      4.43 o 
   7   5   7       10.74        4.74      4.43 o 
   8   5   7       46.27       46.47      7.90 o 
   9   5   7        1.65        8.85      6.32 o 
  10   5   7       95.78       84.08     12.33 o 
  11   5   7       30.29        1.58      9.48 o 
  -9   6   7       30.34       31.31      2.54 o 
  -8   6   7        6.83        7.31      1.53 o 
  -7   6   7      121.65      103.01      6.27 o 
  -6   6   7        2.54        2.88      1.09 o 
  -5   6   7      115.36      108.25      3.78 o 
  -4   6   7      379.05      372.54      8.44 o 
  -3   6   7      315.10      308.54      7.11 o 
  -2   6   7      272.66      274.70      8.12 o 
  -1   6   7     1652.85     1712.39     30.96 o 
   0   6   7        0.61        2.64      0.79 o 
   1   6   7      597.04      588.76     17.23 o 
   2   6   7       18.56       14.57      1.13 o 
   3   6   7     1339.84     1326.08     29.62 o 
   4   6   7      108.89      127.71      7.90 o 
   5   6   7      474.22      449.82     19.91 o 
   6   6   7       11.08       16.63      3.16 o 
   7   6   7       28.06       20.23      5.37 o 
   8   6   7        8.04        5.69      5.69 o 
   9   6   7       25.53       24.34      8.22 o 
  10   6   7      121.94      107.16     13.28 o 
  11   6   7        6.42        1.26      8.53 o 
  -9   7   7        0.94        1.87      1.65 o 
  -8   7   7        1.36        1.84      1.28 o 
  -7   7   7        0.37       10.21      2.05 o 
  -6   7   7       90.71       78.28      3.47 o 
  -5   7   7      166.48      157.75      4.85 o 
  -4   7   7      401.32      408.13      9.26 o 
  -3   7   7      109.03      106.28      3.55 o 
  -2   7   7        0.31        0.00      0.78 o 
  -1   7   7       69.27       63.33      3.10 o 
   0   7   7      817.72      851.09     20.12 o 
   1   7   7      376.99      428.97     24.97 o 
   2   7   7      699.73      727.75     17.16 o 
   3   7   7       35.22       42.11      1.98 o 
   4   7   7       16.40       17.39      3.16 o 
   5   7   7       19.21       14.54      3.79 o 
   6   7   7       13.11       15.17      2.51 o 
   7   7   7        1.20        1.90      3.48 o 
   8   7   7        0.12        1.26      4.74 o 
   9   7   7       10.71       14.86      6.64 o 
  10   7   7      145.98      109.37     13.59 o 
  11   7   7       15.51        5.37      8.53 o 
  -8   8   7        8.25        3.65      1.97 o 
  -7   8   7       49.31       55.29      4.18 o 
  -6   8   7      315.87      325.45     10.70 o 
  -5   8   7       35.78       27.62      2.73 o 
  -4   8   7      180.27      185.87      6.91 o 
  -3   8   7     1057.29     1034.71     24.96 o 
  -2   8   7      737.39      743.67     29.24 o 
  -1   8   7       15.73       17.45      3.48 o 
   0   8   7      428.28      417.20     11.16 o 
   1   8   7      139.08      139.84     13.91 o 
   2   8   7       30.93       31.42      1.95 o 
   3   8   7      164.94      183.34     10.12 o 
   4   8   7      640.54      619.57     24.97 o 
   6   8   7      500.06      436.31     12.84 o 
   7   8   7       27.29       23.71      5.06 o 
   8   8   7        1.79        9.17      5.37 o 
   9   8   7       49.88       64.80      9.80 o 
  10   8   7      123.59      128.02     13.91 o 
  -7   9   7        2.70        2.29      1.75 o 
  -6   9   7        0.48        0.38      2.05 o 
  -5   9   7        0.19        1.18      1.67 o 
  -4   9   7     1013.01      997.03     24.96 o 
  -3   9   7      153.35      135.14     11.38 o 
  -2   9   7     1106.41     1070.97     25.81 o 
  -1   9   7      119.78      114.04      4.78 o 
   0   9   7      563.14      527.24     15.81 o 
   1   9   7      114.77      107.97      4.15 o 
   2   9   7      151.44      148.51      4.97 o 
   3   9   7      133.61      118.22      7.90 o 
   4   9   7        7.97        4.43      2.53 o 
   5   9   7       61.45       59.74      6.01 o 
   6   9   7      207.81      207.00     12.80 o 
   7   9   7       18.35       15.17      4.74 o 
   8   9   7       55.35       41.41      7.59 o 
   9   9   7       59.48       48.68      8.53 o 
  10   9   7       18.58        8.22      7.90 o 
  -7  10   7       55.46       66.21      8.53 o 
  -6  10   7       93.88       93.49      5.45 o 
  -5  10   7        0.16        0.00      1.56 o 
  -4  10   7      313.75      294.00      9.80 o 
  -3  10   7      342.77      331.95     10.48 o 
  -2  10   7        3.25        5.75      1.75 o 
  -1  10   7      472.27      462.41     21.50 o 
   0  10   7      400.95      370.40     10.48 o 
   1  10   7       92.76       92.38      7.27 o 
   2  10   7       12.76       12.36      1.63 o 
   3  10   7        0.16        0.00      1.90 o 
   4  10   7       26.59       30.66      4.43 o 
   5  10   7      170.37      165.32     10.43 o 
   6  10   7      123.78      120.24      7.43 o 
   7  10   7        2.91        1.70      2.34 o 
   8  10   7       53.26       50.89      7.90 o 
   9  10   7        9.63       11.38      6.01 o 
  10  10   7       69.53       91.36     12.01 o 
  -6  11   7       72.40       85.56      5.39 o 
  -5  11   7        0.65        0.23      1.52 o 
  -4  11   7       65.17       57.40      4.09 o 
  -3  11   7       48.30       49.50      3.72 o 
  -2  11   7       70.04       70.42      5.69 o 
  -1  11   7        0.90        1.73      1.44 o 
   0  11   7      102.01       84.15      4.25 o 
   1  11   7      200.26      190.94      6.60 o 
   2  11   7      132.20      111.27      8.22 o 
   3  11   7      486.79      494.71     21.81 o 
   4  11   7        0.02        0.00      2.53 o 
   5  11   7        5.32       13.91      4.11 o 
   6  11   7        7.22        4.74      2.24 o 
   7  11   7        0.55        4.11      2.46 o 
   8  11   7        9.53       16.12      5.37 o 
   9  11   7       11.34       11.70      6.32 o 
  -5  12   7        3.43        2.57      1.89 o 
  -4  12   7       19.95       17.76      2.73 o 
  -3  12   7        1.24        0.77      1.52 o 
  -2  12   7       48.35       47.11      3.49 o 
  -1  12   7       18.04       14.55      3.16 o 
   0  12   7       15.55       24.01      5.37 o 
   1  12   7       21.64       16.20      4.11 o 
   2  12   7       26.71       27.19      4.43 o 
   3  12   7      117.87      127.39      9.17 o 
   4  12   7       18.12       27.19      4.74 o 
   5  12   7      265.26      299.36     16.12 o 
   6  12   7       29.58       24.62      3.46 o 
   7  12   7        0.21        0.39      2.34 o 
   8  12   7        0.87        6.64      4.74 o 
  -4  13   7        7.60       10.99      2.43 o 
  -3  13   7       39.51       40.28      3.64 o 
  -2  13   7        0.02        2.02      1.75 o 
  -1  13   7       31.11       30.48      3.03 o 
   0  13   7      112.32      103.47     11.06 o 
   1  13   7       56.01       52.16      6.01 o 
   2  13   7        2.65        1.58      2.53 o 
   3  13   7        2.17        0.95      2.53 o 
   4  13   7       14.54       22.44      4.74 o 
   5  13   7       39.52       43.94      6.01 o 
   6  13   7       25.20       38.71      4.58 o 
   7  13   7       13.33       12.49      3.95 o 
  -2  14   7       25.54       30.20      6.16 o 
  -1  14   7        3.42        3.93      3.32 o 
   0  14   7       14.47       15.17      3.79 o 
   1  14   7        0.83        0.63      2.53 o 
   2  14   7       28.12       31.61      5.06 o 
   3  14   7        5.01       10.43      3.79 o 
   4  14   7       23.25       21.18      4.74 o 
   5  14   7        2.22        2.53      3.16 o 
   6  14   7       17.09       17.75      3.35 o 
   1  15   7        0.71        3.16      2.84 o 
   2  15   7       29.21       29.71      5.06 o 
   3  15   7        9.19       11.06      4.11 o 
   4  15   7        0.46        1.58      3.16 o 
  -3 -11   8        0.50        0.00      1.72 o 
  -2 -11   8        1.05        0.00      2.01 o 
  -1 -11   8       23.93       26.14      3.32 o 
  -5 -10   8       26.56       36.26      3.39 o 
  -4 -10   8        1.38        0.00      1.70 o 
  -3 -10   8        2.75        0.30      1.95 o 
  -2 -10   8        0.36        0.00      1.87 o 
  -1 -10   8        9.69       14.25      2.63 o 
   0 -10   8        6.32        7.65      4.58 o 
   1 -10   8       86.32       74.80      4.55 o 
   2 -10   8        2.94        0.00      2.21 o 
  -7  -9   8       11.68        3.79      4.11 o 
  -6  -9   8      102.52      129.49      5.90 o 
  -5  -9   8        1.98        3.48      1.70 o 
  -4  -9   8       95.45       99.73      4.91 o 
  -3  -9   8        0.11        1.21      1.67 o 
  -2  -9   8        1.07        0.00      1.67 o 
  -1  -9   8       25.53       26.35      3.10 o 
   0  -9   8        8.63        7.27      2.10 o 
   1  -9   8       64.91       74.95      4.48 o 
   2  -9   8        0.00        0.00      1.87 o 
   3  -9   8        5.98        2.84      2.53 o 
   4  -9   8       65.20       75.87      6.01 o 
  -8  -8   8        0.94        2.21      3.79 o 
  -7  -8   8        0.00        0.00      2.21 o 
  -6  -8   8        2.76        6.13      2.10 o 
  -5  -8   8        2.37        0.00      1.34 o 
  -4  -8   8       51.65       52.24      3.72 o 
  -3  -8   8       59.34       44.36      8.85 o 
  -2  -8   8       18.30       14.37      2.15 o 
  -1  -8   8        3.22        1.86      1.74 o 
   0  -8   8       18.04       23.94      2.63 o 
   1  -8   8       72.87       66.97      4.02 o 
   2  -8   8        0.60        0.40      1.63 o 
   3  -8   8        0.01        0.00      1.90 o 
   4  -8   8       12.93       11.70      3.16 o 
   5  -8   8       29.05       27.50      4.11 o 
  -8  -7   8        0.66        0.95      3.16 o 
  -7  -7   8       20.01       25.89      2.23 o 
  -6  -7   8       13.33       13.35      1.62 o 
  -5  -7   8        4.43        5.69      1.70 o 
  -4  -7   8        5.43        2.81      1.63 o 
  -3  -7   8      164.36      154.10      6.00 o 
  -2  -7   8      581.19      556.27     14.45 o 
  -1  -7   8      177.31      165.88      6.21 o 
   0  -7   8       32.34       31.23      2.87 o 
   1  -7   8        1.99        0.11      1.38 o 
   2  -7   8      156.47      161.53      6.21 o 
   3  -7   8        9.43        7.59      2.21 o 
   4  -7   8        3.60        5.69      2.53 o 
   5  -7   8       97.89       99.89      6.64 o 
   6  -7   8       15.88       18.97      3.79 o 
  -9  -6   8        1.71        0.95      3.48 o 
  -8  -6   8       99.27      102.88      3.93 o 
  -7  -6   8       18.66       17.86      2.57 o 
  -6  -6   8       60.35       58.99      2.85 o 
  -5  -6   8       45.29       48.15      2.47 o 
  -4  -6   8       89.59       84.05      4.25 o 
  -3  -6   8      403.84      389.27     10.84 o 
  -2  -6   8      187.47      183.57      6.30 o 
  -1  -6   8      103.09       98.89      4.48 o 
   0  -6   8        3.83        1.81      1.52 o 
   1  -6   8      233.40      225.85      7.34 o 
   2  -6   8       44.08       44.98      3.11 o 
   3  -6   8      323.46      318.69      9.16 o 
   4  -6   8      105.66      108.11      6.32 o 
   5  -6   8        0.32        0.00      1.58 o 
   6  -6   8        5.49        2.21      2.53 o 
   7  -6   8       21.55       24.97      3.79 o 
  -9  -5   8        2.29        2.18      1.81 o 
  -8  -5   8       18.35       14.46      1.81 o 
  -7  -5   8       34.94       32.42      2.18 o 
  -6  -5   8      110.26      105.76      3.74 o 
  -5  -5   8        8.20        6.16      1.53 o 
  -4  -5   8       59.48       50.26      2.44 o 
  -3  -5   8      136.94      149.61      4.37 o 
  -2  -5   8     1191.98     1132.54     25.53 o 
  -1  -5   8     2233.96     2125.36     45.32 o 
   0  -5   8      253.93      252.10     17.86 o 
   1  -5   8      154.47      159.26      5.45 o 
   2  -5   8       28.70       26.98      2.34 o 
   3  -5   8      103.76      106.71      4.45 o 
   4  -5   8        0.24        0.00      1.58 o 
   5  -5   8        3.78        6.32      2.21 o 
   6  -5   8      183.70      195.99      9.48 o 
   7  -5   8       34.84       42.99      4.43 o 
   8  -5   8       12.83       16.12      3.48 o 
 -10  -4   8       17.28       15.49      4.11 o 
  -9  -4   8        4.66        2.84      1.40 o 
  -8  -4   8        4.50        5.83      1.60 o 
  -7  -4   8       77.78       84.59      3.33 o 
  -6  -4   8       22.28       20.36      2.86 o 
  -5  -4   8        6.94        5.52      1.18 o 
  -4  -4   8       40.12       44.79      3.40 o 
  -3  -4   8      214.05      211.77      5.29 o 
  -2  -4   8       71.65       68.97      2.66 o 
  -1  -4   8       20.70       20.30      1.97 o 
   0  -4   8      518.36      473.44     11.82 o 
   1  -4   8       45.99       39.92      2.65 o 
   2  -4   8      103.24      114.16     12.01 o 
   3  -4   8      693.62      667.82     15.53 o 
   4  -4   8       29.77       33.51      3.16 o 
   5  -4   8        1.29        4.43      1.90 o 
   6  -4   8      197.61      210.84      9.48 o 
   7  -4   8       20.37       22.76      3.16 o 
   8  -4   8        7.98       14.22      3.16 o 
 -10  -3   8        0.07        1.05      1.66 o 
  -9  -3   8       32.08       30.95      2.66 o 
  -8  -3   8       36.33       40.86      2.73 o 
  -7  -3   8        3.71        3.13      1.39 o 
  -6  -3   8       15.04       19.17      2.05 o 
  -5  -3   8      293.69      297.39      6.39 o 
  -4  -3   8        4.59        6.84      1.43 o 
  -3  -3   8       48.49       46.42      1.77 o 
  -2  -3   8      179.01      179.15      4.51 o 
  -1  -3   8      212.26      207.08      7.67 o 
   0  -3   8       98.42       97.05      3.78 o 
   1  -3   8      739.35      748.61     23.39 o 
   2  -3   8      215.93      220.48     10.12 o 
   3  -3   8        6.05        7.27      1.34 o 
   4  -3   8        5.39        5.69      1.90 o 
   5  -3   8       86.90       93.25      5.37 o 
   6  -3   8      571.68      568.78     15.04 o 
   7  -3   8       76.12       75.87      5.37 o 
   8  -3   8      134.79      123.60      6.95 o 
   9  -3   8       15.72       12.96      2.84 o 
 -10  -2   8        8.44        8.61      1.87 o 
  -9  -2   8        3.36        2.92      1.62 o 
  -8  -2   8       16.32       16.28      2.00 o 
  -7  -2   8        7.79        7.77      1.97 o 
  -6  -2   8       21.21       20.17      1.86 o 
  -5  -2   8      142.01      133.71      4.17 o 
  -4  -2   8        1.99        0.49      0.87 o 
  -3  -2   8       92.90      103.81      2.78 o 
  -2  -2   8     1212.73     1227.94     19.21 o 
  -1  -2   8       83.73       80.17      2.59 o 
   0  -2   8       86.95       89.92      2.73 o 
   1  -2   8       27.44       24.34      1.46 o 
   2  -2   8        3.04        2.28      0.93 o 
   3  -2   8        6.96       11.20      1.26 o 
   4  -2   8        4.98        4.72      1.48 o 
   5  -2   8        6.05        6.97      1.76 o 
   6  -2   8      439.76      436.66     12.14 o 
   7  -2   8      100.25       98.22      5.03 o 
   8  -2   8      112.61      110.17      5.49 o 
   9  -2   8        4.74        0.00      9.01 o 
 -10  -1   8      131.46      133.74      5.14 o 
  -9  -1   8        8.02        9.90      3.75 o 
  -8  -1   8       66.63       60.51      3.18 o 
  -7  -1   8       23.86       26.62      2.15 o 
  -6  -1   8        0.03        0.18      0.95 o 
  -5  -1   8       26.20       35.00      3.11 o 
  -4  -1   8        0.83        2.05      0.88 o 
  -3  -1   8      119.12      135.61      3.76 o 
  -2  -1   8      134.13      134.97      3.11 o 
  -1  -1   8       21.66       18.35      0.98 o 
   0  -1   8      119.08       90.98      2.18 o 
   1  -1   8      241.22      246.72      6.37 o 
   2  -1   8      259.30      221.47      5.07 o 
   3  -1   8        5.84        3.59      0.87 o 
   4  -1   8        0.99        0.63      1.26 o 
   5  -1   8        5.11        5.30      1.50 o 
   6  -1   8       44.83       42.05      3.11 o 
   7  -1   8       78.86       81.03      4.46 o 
   8  -1   8      262.42      273.68      9.10 o 
   9  -1   8       32.42       22.76      7.90 o 
  10  -1   8        9.52        0.00      6.95 o 
 -10   0   8       29.04       35.70      2.85 o 
  -9   0   8       83.46       82.60      3.85 o 
  -8   0   8       36.10       45.14      3.29 o 
  -7   0   8      314.23      305.24      7.72 o 
  -6   0   8      308.33      305.91      7.49 o 
  -5   0   8       95.94       81.70      3.98 o 
  -4   0   8       55.48       62.84      2.60 o 
  -3   0   8       45.76       42.07      1.99 o 
  -2   0   8      369.28      408.39     14.00 o 
  -1   0   8       26.37       25.41      1.18 o 
   0   0   8        4.70       23.95      2.24 o 
   1   0   8      939.21      857.25     13.45 o 
   2   0   8      119.09      108.30      3.23 o 
   3   0   8       59.20       62.51      2.05 o 
   4   0   8        2.81        5.96      2.22 o 
   5   0   8        0.69        0.42      1.22 o 
   6   0   8      190.18      169.19      6.06 o 
   7   0   8      286.54      282.63      8.90 o 
   8   0   8      176.93      174.65      6.94 o 
   9   0   8        0.53        0.00      6.32 o 
  10   0   8        8.86        2.84      6.64 o 
 -10   1   8       76.74       78.59      3.93 o 
  -9   1   8       45.92       43.50      2.88 o 
  -8   1   8        2.04        5.07      1.47 o 
  -7   1   8       24.82       27.86      2.10 o 
  -6   1   8      133.56      125.70      4.22 o 
  -5   1   8       77.94       76.45      3.00 o 
  -4   1   8        6.56        3.79      0.96 o 
  -3   1   8      511.36      482.24      9.92 o 
  -2   1   8     1780.89     1744.10     35.36 o 
  -1   1   8      137.86      151.86      3.82 o 
   0   1   8     2494.95     2431.28     36.46 o 
   1   1   8       10.98       13.79      1.10 o 
   2   1   8      785.89      847.99     15.69 o 
   3   1   8       17.70       17.18      4.27 o 
   4   1   8       43.98       45.68      2.48 o 
   5   1   8        2.12        3.37      1.58 o 
   6   1   8        0.45        0.00      1.23 o 
   7   1   8       93.51       96.78      4.32 o 
   8   1   8       19.39       13.59      7.27 o 
   9   1   8        1.56        0.00      6.95 o 
  10   1   8        3.03       11.70      7.59 o 
 -10   2   8        2.45        2.26      1.50 o 
  -9   2   8       20.37       18.42      2.07 o 
  -8   2   8       63.17       62.70      3.22 o 
  -7   2   8        5.47        5.40      2.02 o 
  -6   2   8      208.57      202.63      7.82 o 
  -5   2   8        1.80        0.49      0.84 o 
  -4   2   8       38.98       33.46      2.67 o 
  -3   2   8      871.68      780.09     15.18 o 
  -2   2   8       91.13       79.98      2.68 o 
  -1   2   8      147.59      138.41      3.64 o 
   0   2   8      342.30      331.55      6.83 o 
   1   2   8     1208.65     1184.55     18.69 o 
   2   2   8     1397.36     1406.50     21.33 o 
   3   2   8      621.99      640.24     17.63 o 
   4   2   8        0.87        0.00      0.87 o 
   5   2   8        1.15        2.44      1.19 o 
   6   2   8        6.05        5.16      1.26 o 
   7   2   8      162.44      131.50     12.01 o 
   8   2   8        2.18        0.00      6.32 o 
   9   2   8       43.26       46.15      9.80 o 
  10   2   8       40.88       37.62     10.12 o 
 -10   3   8       18.50       20.76      3.25 o 
  -9   3   8        0.89        0.00      1.11 o 
  -8   3   8       30.01       26.54      2.18 o 
  -7   3   8        1.17        1.08      1.38 o 
  -6   3   8       13.99       13.05      1.59 o 
  -5   3   8       25.82       23.25      1.74 o 
  -4   3   8      213.11      206.16      5.36 o 
  -3   3   8      142.59      158.77      4.79 o 
  -2   3   8      103.53       91.21      2.96 o 
  -1   3   8      963.55      973.76     18.11 o 
   0   3   8      115.44      136.97      3.75 o 
   1   3   8      888.15      883.57     26.76 o 
   2   3   8       39.98       45.92      2.39 o 
   3   3   8      544.45      552.03     10.37 o 
   4   3   8       36.42       45.14      4.74 o 
   5   3   8      417.89      429.34     10.88 o 
   6   3   8        8.97        6.01      4.74 o 
   7   3   8      220.60      215.27     14.54 o 
   8   3   8       83.23       79.98      9.80 o 
   9   3   8        3.21        3.48      6.64 o 
  10   3   8        3.57        0.00      7.59 o 
  11   3   8      120.87      122.02     14.54 o 
 -10   4   8        1.56        1.35      1.38 o 
  -9   4   8        2.55        2.89      1.37 o 
  -8   4   8       35.40       41.38      2.70 o 
  -7   4   8      206.77      209.11      6.07 o 
  -6   4   8        7.23        9.99      1.44 o 
  -5   4   8       81.14       74.51      3.07 o 
  -4   4   8      158.86      141.00      4.22 o 
  -3   4   8      440.39      447.40      9.43 o 
  -2   4   8      214.02      202.81      5.07 o 
  -1   4   8        4.12        3.06      0.73 o 
   0   4   8       48.92       67.30      2.53 o 
   1   4   8        0.29        0.29      0.49 o 
   2   4   8      428.61      447.69     10.24 o 
   3   4   8      134.66      135.55      3.12 o 
   4   4   8      423.12      424.20     10.52 o 
   5   4   8      298.57      287.02      7.52 o 
   6   4   8       11.09       10.12      4.43 o 
   7   4   8      340.67      317.69     17.70 o 
   8   4   8       16.15       16.75      6.32 o 
   9   4   8      352.29      326.86     20.23 o 
  10   4   8        0.64        0.00      7.59 o 
  11   4   8       58.17       60.06     12.33 o 
  -9   5   8       13.82       16.43      2.00 o 
  -8   5   8       32.05       27.64      2.80 o 
  -7   5   8      154.44      122.70      4.47 o 
  -6   5   8      283.06      256.89      6.78 o 
  -5   5   8      286.68      269.67      7.09 o 
  -4   5   8      279.82      271.77      6.67 o 
  -3   5   8     2186.22     2210.82     39.85 o 
  -2   5   8        8.67       11.63      1.18 o 
  -1   5   8      987.81     1038.61     19.42 o 
   0   5   8      123.48       93.48      3.75 o 
   1   5   8      101.33      117.49      3.67 o 
   2   5   8        0.01        1.05      0.79 o 
   3   5   8        2.14        2.89      0.51 o 
   4   5   8      210.64      220.63      5.89 o 
   5   5   8        0.10        0.00      2.53 o 
   6   5   8        0.27        0.00      2.84 o 
   7   5   8       58.04       90.72      9.48 o 
   8   5   8      118.91      109.69     11.38 o 
   9   5   8      375.12      334.13     20.55 o 
  10   5   8        6.47        1.90      7.27 o 
  11   5   8       84.95       86.30     12.96 o 
  -9   6   8        5.55        5.60      1.59 o 
  -8   6   8       29.25       39.19      3.50 o 
  -7   6   8        8.62        7.67      1.53 o 
  -6   6   8       12.42       14.80      1.66 o 
  -5   6   8        1.49        1.80      1.51 o 
  -4   6   8      641.34      603.92     16.36 o 
  -3   6   8       32.99       32.38      2.57 o 
  -2   6   8        2.81        5.90      1.02 o 
  -1   6   8      762.59      743.30     14.47 o 
   0   6   8        1.79        0.66      0.83 o 
   1   6   8      305.99      349.90      9.26 o 
   2   6   8      162.91      145.35      8.22 o 
   3   6   8       49.65       52.49      1.69 o 
   4   6   8       22.46       22.13      3.48 o 
   5   6   8      158.01      161.53     10.12 o 
   6   6   8      167.08      162.80     10.75 o 
   7   6   8       67.29       49.31      6.95 o 
   8   6   8        6.40        6.95      5.37 o 
   9   6   8       12.61       14.22      6.95 o 
  10   6   8       80.85       97.99     12.33 o 
  -8   7   8       97.21       92.99      5.97 o 
  -7   7   8       20.73       20.71      2.00 o 
  -6   7   8       59.09       68.09      3.25 o 
  -5   7   8       14.15       14.58      2.38 o 
  -4   7   8      200.47      216.33      5.93 o 
  -3   7   8        7.51        5.99      1.18 o 
  -2   7   8      162.37      153.73      4.48 o 
  -1   7   8        7.25        2.09      0.81 o 
   0   7   8       14.18        8.26      2.84 o 
   1   7   8      336.55      353.41     12.01 o 
   2   7   8      162.57      165.09      5.07 o 
   3   7   8       18.86       15.68      1.17 o 
   4   7   8       69.02       74.29      6.01 o 
   5   7   8       90.28       92.30      7.59 o 
   6   7   8       16.27       11.70      3.79 o 
   7   7   8       21.89       28.13      5.37 o 
   8   7   8       10.94        9.80      5.69 o 
   9   7   8       16.90        6.95      6.64 o 
  10   7   8        0.43        0.00      6.64 o 
  -8   8   8        0.22        1.40      1.97 o 
  -7   8   8        0.02        0.56      1.28 o 
  -6   8   8        1.72        1.93      1.28 o 
  -5   8   8       25.36       33.70      2.29 o 
  -4   8   8       28.22       26.83      2.15 o 
  -3   8   8      163.63      145.89      5.70 o 
  -2   8   8      109.91       97.65      4.40 o 
  -1   8   8        1.02        1.78      1.21 o 
   0   8   8        7.17       11.47      1.52 o 
   1   8   8     1049.28     1105.85     25.59 o 
   2   8   8        1.13        1.19      0.95 o 
   3   8   8      259.56      263.95     12.96 o 
   4   8   8      475.58      461.20     20.23 o 
   5   8   8       73.81       79.34      6.95 o 
   6   8   8       82.14       77.76      7.59 o 
   7   8   8        6.26        7.27      4.11 o 
   8   8   8       12.03        3.79      4.74 o 
   9   8   8       29.42       24.02      7.27 o 
  10   8   8        2.11        9.48      7.90 o 
  -7   9   8       37.97       49.25      4.09 o 
  -6   9   8      248.48      229.15      8.73 o 
  -5   9   8       13.79       10.37      2.20 o 
  -4   9   8        6.01       12.14      2.20 o 
  -3   9   8      220.80      219.28      7.67 o 
  -2   9   8        1.87        0.05      1.58 o 
  -1   9   8      153.52      153.55      5.77 o 
   0   9   8        0.13        0.00      0.99 o 
   1   9   8       18.44       21.77      2.05 o 
   2   9   8       61.92       54.82      4.43 o 
   3   9   8       54.87       42.36      5.06 o 
   4   9   8      620.88      611.67     25.29 o 
   5   9   8       89.82       96.41      7.59 o 
   6   9   8        1.75        4.43      3.16 o 
   7   9   8        1.30        6.32      3.79 o 
   8   9   8      285.04      259.21     16.44 o 
   9   9   8       23.32       29.08      7.59 o 
  10   9   8        6.14       10.12      7.90 o 
  -7  10   8       11.52       12.51      3.48 o 
  -6  10   8       12.86       11.82      2.51 o 
  -5  10   8       36.40       47.02      7.59 o 
  -4  10   8      308.37      296.27      9.87 o 
  -3  10   8        6.96        9.46      2.05 o 
  -2  10   8      806.81      778.30     20.04 o 
  -1  10   8       70.86       74.89      4.02 o 
   0  10   8      107.56      113.88      4.85 o 
   1  10   8        0.06        0.00      0.81 o 
   2  10   8        7.77        3.48      2.53 o 
   3  10   8      334.28      336.02     16.12 o 
   4  10   8       93.69       85.35      7.27 o 
   5  10   8      221.05      226.33     12.96 o 
   6  10   8      246.29      219.38     13.59 o 
   7  10   8        0.00        2.21      3.16 o 
   8  10   8       82.56      104.32     10.75 o 
   9  10   8       99.44       99.89     11.06 o 
  -6  11   8       69.87       60.17      4.71 o 
  -5  11   8        0.27        1.80      1.75 o 
  -4  11   8      149.14      147.97      6.68 o 
  -3  11   8        0.17        0.95      1.52 o 
  -2  11   8       46.89       53.51      3.95 o 
  -1  11   8        0.40        0.84      1.29 o 
   0  11   8       24.14       23.04      2.34 o 
   1  11   8      423.08      403.72     27.66 o 
   2  11   8        6.75        6.01      2.84 o 
   3  11   8       12.25       10.12      3.48 o 
   4  11   8      534.87      568.05     24.66 o 
   5  11   8      287.78      321.48     16.75 o 
   6  11   8       33.38       40.46      5.69 o 
   7  11   8       12.40       13.91      4.43 o 
   8  11   8        6.15        3.48      4.11 o 
   9  11   8        0.04        0.63      4.74 o 
  -5  12   8        1.45        0.26      3.64 o 
  -4  12   8        1.54        0.14      1.75 o 
  -3  12   8       16.19       12.70      2.28 o 
  -2  12   8        2.20        1.40      1.52 o 
  -1  12   8        0.09        0.14      1.21 o 
   0  12   8        1.18        3.41      1.90 o 
   1  12   8        0.05        0.00      1.90 o 
   2  12   8        0.07        0.00      2.21 o 
   3  12   8        0.00        0.00      2.21 o 
   4  12   8        0.01        0.95      2.84 o 
   5  12   8      254.64      271.85     15.17 o 
   6  12   8        7.56       10.12      3.79 o 
   7  12   8       23.70       18.65      4.74 o 
   8  12   8       21.10       29.40      6.32 o 
  -4  13   8       96.46      105.66      6.01 o 
  -3  13   8       12.03       11.18      3.16 o 
  -2  13   8       40.28       40.27      3.49 o 
  -1  13   8        0.63        0.73      1.34 o 
   0  13   8       37.60       29.44      5.37 o 
   1  13   8      280.45      309.15     16.12 o 
   2  13   8       11.02        7.27      3.16 o 
   3  13   8        1.98        0.95      2.53 o 
   4  13   8       15.97       22.13      4.43 o 
   5  13   8       38.58       40.15      6.01 o 
   6  13   8      208.41      189.03      8.33 o 
   7  13   8       21.52       28.00      3.78 o 
  -2  14   8        1.16        1.60      1.67 o 
  -1  14   8        1.71        2.67      1.75 o 
   0  14   8       10.24       14.86      4.11 o 
   1  14   8       51.31       45.20      6.01 o 
   2  14   8       51.17       44.57      6.01 o 
   3  14   8       30.10       37.62      5.69 o 
   4  14   8        5.56        9.17      3.79 o 
   5  14   8        0.63        0.00      2.84 o 
   6  14   8       11.31       10.19      4.74 o 
   1  15   8        5.77        5.69      3.48 o 
   2  15   8        2.80        2.21      2.84 o 
   3  15   8        3.06        2.84      3.16 o 
  -4 -10   9        3.38        2.76      2.20 o 
  -3 -10   9        0.01        2.74      1.98 o 
  -2 -10   9        2.15        2.84      1.98 o 
  -1 -10   9       18.81       22.10      3.32 o 
   0 -10   9        2.92        0.00      2.53 o 
   1 -10   9        0.62        0.00      3.95 o 
  -6  -9   9        1.80        0.84      1.87 o 
  -5  -9   9        1.33        1.71      1.91 o 
  -4  -9   9        9.92       11.21      2.39 o 
  -3  -9   9       55.55       57.45      4.02 o 
  -2  -9   9        2.60        0.00      1.74 o 
  -1  -9   9        5.87        4.36      2.10 o 
   0  -9   9        0.61        1.90      1.70 o 
   1  -9   9       64.58       59.06     10.12 o 
   2  -9   9        5.24        3.16      2.53 o 
   3  -9   9        1.18        0.00      2.21 o 
  -7  -8   9        1.68        0.00      1.90 o 
  -6  -8   9        0.20        0.00      1.90 o 
  -5  -8   9        0.01        0.00      1.74 o 
  -4  -8   9      250.52      245.13      8.43 o 
  -3  -8   9       58.84       53.90      3.86 o 
  -2  -8   9      129.55      122.87      5.54 o 
  -1  -8   9      177.43      181.29      6.83 o 
   0  -8   9       55.53       55.27      3.95 o 
   1  -8   9       10.99       10.68      4.27 o 
   2  -8   9        1.57        0.19      1.81 o 
   3  -8   9        5.32        0.32      2.21 o 
   4  -8   9        1.28        2.53      2.21 o 
  -8  -7   9        7.33       10.04      2.23 o 
  -7  -7   9       13.75       21.00      2.12 o 
  -6  -7   9       64.70       62.98      3.92 o 
  -5  -7   9        5.52        3.12      1.81 o 
  -4  -7   9       23.84       16.41      2.39 o 
  -3  -7   9       71.22       71.12      4.09 o 
  -2  -7   9        0.41        0.00      1.34 o 
  -1  -7   9      103.98       92.55      4.71 o 
   0  -7   9        4.00        2.73      1.63 o 
   1  -7   9        4.08        2.57      1.74 o 
   2  -7   9        0.67        0.00      3.64 o 
   3  -7   9      127.08      135.61      7.59 o 
   4  -7   9        1.68        0.63      1.90 o 
   5  -7   9       58.12       64.49      5.69 o 
   6  -7   9        3.74        4.11      2.53 o 
  -8  -6   9        5.75        6.39      1.54 o 
  -7  -6   9        0.24        0.00      1.23 o 
  -6  -6   9      145.34      143.27      4.59 o 
  -5  -6   9      101.93      102.27      7.56 o 
  -4  -6   9       53.69       50.77      3.56 o 
  -3  -6   9      395.21      436.70     12.01 o 
  -2  -6   9      370.45      366.59     10.44 o 
  -1  -6   9      505.89      494.53     20.39 o 
   0  -6   9       23.15       27.95      2.57 o 
   1  -6   9        7.81        6.75      1.75 o 
   2  -6   9        0.36        0.77      1.38 o 
   3  -6   9       20.57       22.44      3.16 o 
   4  -6   9      112.45      120.12      6.95 o 
   5  -6   9       57.01       66.07      5.37 o 
   6  -6   9        5.49        4.74      2.53 o 
  -9  -5   9        0.95        1.31      1.33 o 
  -8  -5   9       30.90       25.09      2.18 o 
  -7  -5   9       84.28       91.77      7.28 o 
  -6  -5   9        0.83        0.29      1.06 o 
  -5  -5   9      100.31       96.67      3.52 o 
  -4  -5   9      166.06      161.18      6.27 o 
  -3  -5   9        5.63        7.90      1.49 o 
  -2  -5   9       48.30       57.25      3.49 o 
  -1  -5   9      105.10      117.88      4.86 o 
   0  -5   9       92.40       92.33      5.22 o 
   1  -5   9      227.15      227.34      7.02 o 
   2  -5   9      217.24      211.53     12.01 o 
   3  -5   9       19.07       16.44      2.53 o 
   4  -5   9       11.24        9.17      2.53 o 
   5  -5   9       11.36       14.54      2.84 o 
   6  -5   9        0.03        2.53      2.21 o 
   7  -5   9        5.62        6.01      2.84 o 
  -9  -4   9       13.57       16.29      2.03 o 
  -8  -4   9      196.81      217.36      6.26 o 
  -7  -4   9       94.30       97.65      5.21 o 
  -6  -4   9       27.94       23.96      1.97 o 
  -5  -4   9        0.01        0.37      1.03 o 
  -4  -4   9        8.67       10.09      1.37 o 
  -3  -4   9       89.86       92.23      3.22 o 
  -2  -4   9        5.45        7.11      1.18 o 
  -1  -4   9      282.02      265.67      7.79 o 
   0  -4   9       87.14       97.85      4.23 o 
   1  -4   9       29.56       24.73      2.20 o 
   2  -4   9      177.81      170.35      5.59 o 
   3  -4   9        0.00        0.00      1.05 o 
   4  -4   9       43.33       44.89      3.79 o 
   5  -4   9        3.37        2.21      1.90 o 
   6  -4   9      463.79      472.27     17.39 o 
   7  -4   9       95.19       97.68      6.32 o 
   8  -4   9        4.73        3.16      2.53 o 
  -9  -3   9        6.78       18.33      2.43 o 
  -8  -3   9        2.87        4.10      1.92 o 
  -7  -3   9        0.30        0.00      1.00 o 
  -6  -3   9        6.19       11.17      1.56 o 
  -5  -3   9       37.84       39.79      2.29 o 
  -4  -3   9       79.61       78.84      3.55 o 
  -3  -3   9        4.64        4.66      1.06 o 
  -2  -3   9      312.26      292.15      6.65 o 
  -1  -3   9       35.82       29.79      1.69 o 
   0  -3   9      229.84      219.02      6.47 o 
   1  -3   9        8.82       11.70      1.67 o 
   2  -3   9       27.56       31.84      2.11 o 
   3  -3   9        4.87        5.72      1.34 o 
   4  -3   9      324.35      300.30     11.38 o 
   5  -3   9       62.39       57.85      4.43 o 
   6  -3   9      185.28      197.88      8.85 o 
   7  -3   9        1.44        1.90      1.90 o 
   8  -3   9       12.55       13.91      2.84 o 
 -10  -2   9        1.06        1.43      1.59 o 
  -9  -2   9       69.13       71.44      4.92 o 
  -8  -2   9       55.94       57.90      3.28 o 
  -7  -2   9       89.42       81.78      3.58 o 
  -6  -2   9      111.98      113.72      4.04 o 
  -5  -2   9       10.28        9.66      1.11 o 
  -4  -2   9      208.80      204.05      4.61 o 
  -3  -2   9     1001.24     1005.21     16.31 o 
  -2  -2   9       84.47       81.64      2.77 o 
  -1  -2   9      111.80      106.09      3.21 o 
   0  -2   9       51.24       57.08      2.22 o 
   1  -2   9      281.64      275.22      7.49 o 
   2  -2   9       20.26       19.37      1.67 o 
   3  -2   9       21.27       18.11      1.67 o 
   4  -2   9      156.96      153.63      6.95 o 
   5  -2   9       54.04       50.12      3.29 o 
   6  -2   9      158.33      164.58      6.36 o 
   7  -2   9       62.13       65.45      4.11 o 
   8  -2   9       27.16       26.24      3.48 o 
 -10  -1   9        6.96        8.43      1.93 o 
  -9  -1   9       94.58      102.00      4.57 o 
  -8  -1   9        0.02        0.00      1.81 o 
  -7  -1   9       29.43       27.31      2.25 o 
  -6  -1   9      114.39      111.31      3.99 o 
  -5  -1   9       76.13       75.89      3.06 o 
  -4  -1   9      333.31      335.00      7.65 o 
  -3  -1   9        7.10        4.72      0.84 o 
  -2  -1   9       19.99       24.68      1.35 o 
  -1  -1   9      129.64      142.96      3.19 o 
   0  -1   9       78.88       77.04      2.11 o 
   1  -1   9      105.42       95.61      2.86 o 
   2  -1   9      204.39      215.01      5.11 o 
   3  -1   9      444.72      443.32      9.04 o 
   4  -1   9        1.23        3.41      1.49 o 
   5  -1   9        2.09        0.88      2.53 o 
   6  -1   9      136.13      143.77      5.73 o 
   7  -1   9      118.17      125.43      5.56 o 
   8  -1   9        2.09        0.00      4.43 o 
   9  -1   9        0.09        0.00      6.32 o 
 -10   0   9        5.32        5.75      1.74 o 
  -9   0   9       37.42       46.74      3.03 o 
  -8   0   9        0.05        0.69      1.17 o 
  -7   0   9      236.28      245.48      6.78 o 
  -6   0   9       34.86       32.90      2.91 o 
  -5   0   9        3.88        6.26      1.21 o 
  -4   0   9       49.10       48.13      2.31 o 
  -3   0   9       36.40       33.49      2.02 o 
  -2   0   9       34.39       32.07      1.46 o 
  -1   0   9      198.46      188.48      3.95 o 
   0   0   9       18.07       18.86      1.02 o 
   1   0   9       40.67       38.42      1.46 o 
   2   0   9      981.70      980.32     18.08 o 
   3   0   9       67.85       80.67      4.04 o 
   4   0   9      289.97      281.03     11.70 o 
   5   0   9       71.10       72.21      3.65 o 
   6   0   9       90.93       94.82      5.22 o 
   7   0   9       34.86       28.75      2.69 o 
   8   0   9       50.70       52.79      9.17 o 
   9   0   9       54.82       54.69      9.17 o 
  10   0   9       53.34       36.67      9.80 o 
 -10   1   9       21.09       15.17      2.18 o 
  -9   1   9       12.39       13.62      1.88 o 
  -8   1   9        2.74        2.05      1.28 o 
  -7   1   9      205.53      194.46      5.80 o 
  -6   1   9      680.52      691.36     14.40 o 
  -5   1   9       52.24       46.02      3.17 o 
  -4   1   9        0.44        2.34      0.96 o 
  -3   1   9        6.87        7.11      1.10 o 
  -2   1   9        0.35        0.36      0.62 o 
  -1   1   9     1553.21     1507.36     23.32 o 
   0   1   9       47.52       50.73      1.69 o 
   1   1   9       37.75       37.07      1.38 o 
   2   1   9      112.93      105.44      5.92 o 
   3   1   9      978.19     1020.94     18.62 o 
   4   1   9      265.45      274.66     10.43 o 
   5   1   9        7.22       11.91      1.76 o 
   6   1   9      169.59      161.05      5.73 o 
   7   1   9       21.72       23.11      2.35 o 
   8   1   9        0.75        0.63      6.64 o 
   9   1   9      105.74      111.90     12.01 o 
  10   1   9       65.14       49.95     10.75 o 
 -10   2   9        3.31        1.41      1.67 o 
  -9   2   9        0.52        0.87      1.31 o 
  -8   2   9        1.76        1.57      1.37 o 
  -7   2   9       39.33       33.52      2.44 o 
  -6   2   9      299.67      299.17      7.56 o 
  -5   2   9        7.71        4.97      1.18 o 
  -4   2   9      186.54      194.31      5.27 o 
  -3   2   9       37.47       36.09      1.94 o 
  -2   2   9      173.48      142.08      5.18 o 
  -1   2   9     1284.63     1238.23     22.74 o 
   0   2   9      208.03      217.13      4.33 o 
   1   2   9      146.20      139.56      4.15 o 
   2   2   9     1368.36     1414.02     21.58 o 
   3   2   9      153.20      153.33      3.69 o 
   4   2   9       34.91       30.75      4.11 o 
   5   2   9      488.89      486.23     12.50 o 
   6   2   9        5.30        4.43      1.58 o 
   7   2   9       10.19        4.11      5.69 o 
   8   2   9        3.71        0.32      6.32 o 
   9   2   9       43.18       30.98      8.85 o 
  10   2   9        2.27        4.74      7.59 o 
 -10   3   9       38.59       43.57      3.96 o 
  -9   3   9       28.39       27.10      3.26 o 
  -8   3   9        5.91        6.85      1.66 o 
  -7   3   9      258.05      246.83      6.85 o 
  -6   3   9      210.79      222.65      6.21 o 
  -5   3   9        0.04        0.78      0.90 o 
  -4   3   9      188.67      181.81      5.02 o 
  -3   3   9      447.66      430.84      9.26 o 
  -2   3   9      383.18      392.81      8.39 o 
  -1   3   9      106.22      111.07      3.32 o 
   1   3   9      702.68      778.49     12.48 o 
   2   3   9     1318.79     1282.05     19.68 o 
   4   3   9        0.05        0.00      0.81 o 
   5   3   9       52.09       54.55      2.59 o 
   6   3   9      107.62      107.48      9.48 o 
   7   3   9      780.74      733.69     31.93 o 
   8   3   9        6.00        6.95      6.32 o 
   9   3   9      145.44      125.50     12.96 o 
  10   3   9        0.50        1.90      7.27 o 
  -9   4   9       25.82       21.19      2.39 o 
  -8   4   9       10.34        7.40      1.56 o 
  -7   4   9      206.53      200.10      5.93 o 
  -6   4   9       15.11       13.65      1.59 o 
  -5   4   9      473.60      486.49     10.69 o 
  -4   4   9      129.35      128.90      4.10 o 
  -3   4   9        3.00        4.44      1.00 o 
  -2   4   9       50.67       55.85      2.33 o 
  -1   4   9        5.57        6.36      0.96 o 
   0   4   9       68.06       66.11      2.33 o 
   1   4   9     1154.08     1187.78     21.71 o 
   2   4   9       54.48       50.32      1.83 o 
   3   4   9        2.93        1.52      0.63 o 
   4   4   9       30.45       30.58      4.11 o 
   5   4   9      194.66      187.45     10.75 o 
   6   4   9        7.34       10.43      4.11 o 
   7   4   9      751.71      747.60     32.24 o 
   8   4   9       15.23       18.33      6.32 o 
   9   4   9        0.24        2.84      6.32 o 
  10   4   9       79.85       84.08     12.33 o 
  -9   5   9        0.30        0.00      1.25 o 
  -8   5   9        0.00        0.00      1.09 o 
  -7   5   9       60.22       48.90      2.93 o 
  -6   5   9        5.36        4.87      1.52 o 
  -5   5   9      734.87      715.05     14.80 o 
  -4   5   9        6.00        6.81      2.13 o 
  -3   5   9      142.17      148.18      4.40 o 
  -2   5   9       97.58       89.07      3.11 o 
  -1   5   9       47.51       34.60      1.85 o 
   0   5   9      268.66      261.48      5.93 o 
   1   5   9      634.63      588.68     11.47 o 
   2   5   9     2360.24     2312.48     40.94 o 
   3   5   9        8.89       11.53      0.93 o 
   4   5   9      574.51      571.42     13.66 o 
   5   5   9        0.81        2.84      2.53 o 
   6   5   9       50.13       39.20      6.01 o 
   7   5   9        0.02        2.21      4.11 o 
   8   5   9        8.25        8.85      6.01 o 
   9   5   9      275.08      263.00     18.02 o 
  10   5   9        0.08        0.00      6.95 o 
  -9   6   9       55.37       65.01      3.64 o 
  -8   6   9        0.02        0.00      1.21 o 
  -7   6   9       29.84       32.54      3.65 o 
  -6   6   9       42.56       39.59      2.44 o 
  -5   6   9      102.02      103.70      6.40 o 
  -4   6   9      674.68      628.91     13.14 o 
  -3   6   9      497.17      499.20     11.34 o 
  -2   6   9      982.95      961.78     18.46 o 
  -1   6   9      230.40      251.56      6.11 o 
   0   6   9      154.45      142.85      4.00 o 
   1   6   9      649.13      637.91     12.48 o 
   2   6   9       43.74       50.37      2.44 o 
   3   6   9       18.78       50.77      4.29 o 
   4   6   9      126.18      127.71      8.22 o 
   5   6   9      397.76      404.30     18.65 o 
   6   6   9      311.84      281.97     15.17 o 
   7   6   9      140.46      137.19     10.75 o 
   8   6   9        6.81        3.48      4.74 o 
   9   6   9       52.86       51.53      9.17 o 
  10   6   9       22.21       24.34      8.53 o 
  -8   7   9        1.32        3.94      1.52 o 
  -7   7   9        7.60        8.71      1.90 o 
  -6   7   9       20.65       18.39      1.85 o 
  -5   7   9        7.80        8.71      1.44 o 
  -4   7   9       39.19       36.28      2.25 o 
  -3   7   9       21.06       23.33      1.88 o 
  -2   7   9      108.85      102.89      3.84 o 
  -1   7   9       59.76       65.34      2.66 o 
   0   7   9      255.82      252.67      6.07 o 
   1   7   9       66.84       63.69      3.16 o 
   2   7   9       34.02       35.99      2.15 o 
   3   7   9      541.01      567.02     17.39 o 
   4   7   9      164.93      161.22      9.48 o 
   6   7   9        0.28        0.63      2.53 o 
   7   7   9       24.28       12.33      4.43 o 
   8   7   9       27.15       29.08      6.64 o 
   9   7   9      274.62      230.76     16.44 o 
  10   7   9       24.55       24.97      8.53 o 
  -8   8   9       87.75       96.04      7.06 o 
  -7   8   9        0.05        0.00      1.11 o 
  -6   8   9       10.54        9.76      1.56 o 
  -5   8   9        1.25        2.43      1.15 o 
  -4   8   9      282.12      279.19     10.34 o 
  -3   8   9       18.02       15.85      1.72 o 
  -2   8   9       72.69       75.40      3.11 o 
  -1   8   9      225.18      217.38     15.49 o 
   0   8   9        0.58        1.39      1.05 o 
   1   8   9        0.29        2.21      1.10 o 
   2   8   9       69.71       82.23     10.43 o 
   3   8   9       35.21       31.29      4.11 o 
   4   8   9      155.97      180.50     10.43 o 
   5   8   9       57.58       54.69      5.69 o 
   6   8   9      257.32      244.04     14.22 o 
   7   8   9       56.48       47.10      6.64 o 
   8   8   9      151.75      139.72     11.70 o 
   9   8   9       10.39        9.17      6.32 o 
  10   8   9        2.38        0.00      6.01 o 
  -7   9   9       74.50       82.09      8.06 o 
  -6   9   9       68.03       69.16      4.63 o 
  -5   9   9       16.78       19.60      3.32 o 
  -4   9   9      364.91      370.12     11.38 o 
  -3   9   9      132.81      122.38      5.47 o 
  -2   9   9      256.79      247.75      8.13 o 
  -1   9   9        2.80        2.90      1.29 o 
   0   9   9        5.98        3.50      1.29 o 
   1   9   9      174.95      175.87      5.96 o 
   2   9   9       11.52       12.58      1.41 o 
   3   9   9       85.02       84.08      6.95 o 
   4   9   9       43.86       43.94      5.37 o 
   5   9   9       61.14       39.83      5.37 o 
   6   9   9      297.26      277.54     15.81 o 
   7   9   9        0.07        1.58      2.84 o 
   8   9   9       64.08       48.05      7.59 o 
   9   9   9        0.23        0.63      5.37 o 
  10   9   9       10.29       12.33      7.27 o 
  -6  10   9      203.50      206.15      8.50 o 
  -5  10   9       51.47       52.37      5.22 o 
  -4  10   9       65.03       64.81      4.18 o 
  -3  10   9       62.10       58.80      3.79 o 
  -2  10   9       32.05       33.89      5.69 o 
  -1  10   9        3.35        0.55      1.21 o 
   0  10   9       37.77       43.27      7.74 o 
   1  10   9       11.60       14.96      3.00 o 
   2  10   9        1.39        0.00      2.21 o 
   3  10   9       74.57       75.87      6.64 o 
   4  10   9        2.02        5.37      2.84 o 
   5  10   9        9.31        8.53      3.48 o 
   6  10   9        3.48        2.84      2.84 o 
   7  10   9        4.57        3.16      3.48 o 
   8  10   9        1.37        1.58      3.79 o 
   9  10   9        0.61        0.63      4.74 o 
  -6  11   9       13.54       14.93      2.73 o 
  -5  11   9       26.13       23.54      3.19 o 
  -4  11   9       41.78       35.90      3.49 o 
  -3  11   9        2.84        2.40      1.58 o 
  -2  11   9       31.14       26.41      3.32 o 
  -1  11   9      199.15      188.37      6.99 o 
   0  11   9       67.51       69.00      4.27 o 
   1  11   9       18.25       10.84      3.64 o 
   2  11   9       51.22       57.22      6.01 o 
   3  11   9        0.04        0.32      2.21 o 
   4  11   9       97.28      113.17      8.85 o 
   5  11   9       36.39       41.73      6.01 o 
   6  11   9        0.18        2.21      2.84 o 
   7  11   9       15.65       17.07      4.74 o 
   8  11   9        6.56        9.48      4.74 o 
   9  11   9       14.63       20.86      6.95 o 
  -5  12   9        5.43        3.86      2.84 o 
  -4  12   9        8.27       12.28      2.43 o 
  -3  12   9        0.75        5.78      1.81 o 
  -2  12   9       41.41       42.41      3.49 o 
  -1  12   9      131.64      132.60      7.11 o 
   0  12   9       41.42       39.66      3.10 o 
   1  12   9       43.32       41.73      5.69 o 
   2  12   9       87.44       81.56      7.27 o 
   3  12   9       34.08       53.42      6.32 o 
   4  12   9       13.31       13.91      3.79 o 
   5  12   9        4.05        6.95      3.79 o 
   6  12   9       75.56       62.59      7.27 o 
   7  12   9        6.73       12.96      4.43 o 
   8  12   9        0.43        9.17      4.43 o 
  -3  13   9       27.71       29.99      4.11 o 
  -2  13   9        3.93        5.29      2.05 o 
  -1  13   9        0.31        1.26      1.52 o 
   0  13   9        3.06        8.53      3.48 o 
   1  13   9        6.90        3.16      2.53 o 
   2  13   9        0.97        3.16      2.84 o 
   3  13   9       10.59        8.85      3.48 o 
   4  13   9        0.80        0.00      2.21 o 
   5  13   9       16.85       13.91      4.43 o 
   7  13   9       56.35       51.21      7.27 o 
  -2  14   9        0.11        0.00      1.67 o 
  -1  14   9        0.97        1.85      1.52 o 
   0  14   9        0.03        0.00      2.21 o 
   1  14   9       25.87       24.34      5.06 o 
   2  14   9        5.41        0.00      2.53 o 
   3  14   9        3.83        5.06      3.16 o 
   4  14   9        2.08        3.48      3.16 o 
   5  14   9       25.37       40.46      6.64 o 
   2  15   9        0.07        0.00      2.53 o 
   3  15   9       12.93       28.77      5.37 o 
  -5  -9  10       54.62       64.51      7.74 o 
  -4  -9  10       33.87       28.13      5.22 o 
  -3  -9  10       35.22       31.23      3.45 o 
  -2  -9  10        6.34        5.23      2.20 o 
  -1  -9  10        1.07        0.00      3.00 o 
   0  -9  10        2.83        3.19      2.15 o 
   1  -9  10        4.32        9.39      2.51 o 
   2  -9  10       16.94       18.02      3.79 o 
  -6  -8  10        3.77        1.75      2.37 o 
  -5  -8  10       23.50       22.13      2.92 o 
  -4  -8  10       41.30       44.39      4.27 o 
  -3  -8  10      347.61      335.88     10.48 o 
  -2  -8  10      127.63      140.69     11.54 o 
  -1  -8  10        8.84        7.14      2.10 o 
   0  -8  10        4.52        6.89      2.10 o 
   1  -8  10       12.53        9.59      2.28 o 
   2  -8  10        2.36        1.58      2.21 o 
   3  -8  10        0.26        0.63      2.21 o 
  -7  -7  10        0.00        0.00      1.40 o 
  -6  -7  10        8.53        9.71      2.28 o 
  -5  -7  10        7.34        2.63      3.00 o 
  -4  -7  10       43.52       39.50      3.33 o 
  -3  -7  10      111.94      101.25      4.94 o 
  -2  -7  10       56.97       50.56      5.06 o 
  -1  -7  10       86.91       79.37      4.40 o 
   0  -7  10       58.47       55.77      6.48 o 
   1  -7  10       13.15        9.15      1.97 o 
   2  -7  10        0.00        0.00      1.90 o 
   3  -7  10       52.68       53.42      5.06 o 
   4  -7  10       36.04       37.30      4.11 o 
   5  -7  10       11.09       15.17      3.48 o 
  -8  -6  10       36.05       39.52      2.78 o 
  -7  -6  10       96.67       83.33      3.74 o 
  -6  -6  10        0.27        0.00      1.21 o 
  -5  -6  10        4.18        2.33      1.31 o 
  -4  -6  10        0.74        0.63      2.84 o 
  -3  -6  10      173.02      173.91      6.52 o 
  -2  -6  10        5.52        1.93      1.81 o 
  -1  -6  10        0.93        0.76      1.58 o 
   0  -6  10       49.64       52.99      3.42 o 
   1  -6  10        6.12        9.88      1.97 o 
   2  -6  10        2.23        3.52      3.00 o 
   3  -6  10      191.53      196.30      9.48 o 
   4  -6  10       43.63       40.46      4.11 o 
   5  -6  10       56.37       58.48      5.37 o 
   6  -6  10        1.76        1.90      2.53 o 
  -8  -5  10       33.55       34.15      3.42 o 
  -7  -5  10        4.20        3.17      1.33 o 
  -6  -5  10        2.21        1.75      1.23 o 
  -5  -5  10      315.96      329.30      7.91 o 
  -4  -5  10       37.70       40.09      2.37 o 
  -3  -5  10      684.23      681.01     22.60 o 
  -2  -5  10      301.99      288.37      8.68 o 
  -1  -5  10       69.12       68.59      7.27 o 
   0  -5  10        1.13        1.21      1.29 o 
   1  -5  10        1.34        2.60      1.44 o 
   2  -5  10        3.08        2.94      1.52 o 
   3  -5  10       11.02       12.96      2.53 o 
   4  -5  10        8.75        7.27      2.21 o 
   5  -5  10      215.37      215.27     10.12 o 
   6  -5  10       40.49       40.78      4.74 o 
   7  -5  10        8.35        5.06      2.84 o 
  -9  -4  10        2.77        1.49      1.47 o 
  -8  -4  10        1.55        1.25      1.40 o 
  -7  -4  10        2.49        1.60      1.35 o 
  -6  -4  10       13.39       12.41      1.66 o 
  -5  -4  10      106.54      106.47      3.78 o 
  -4  -4  10        7.03        7.48      1.33 o 
  -3  -4  10        3.24        1.28      1.00 o 
  -2  -4  10      270.78      261.91      6.40 o 
  -1  -4  10      160.88      168.23      5.99 o 
   0  -4  10      627.24      597.26     14.73 o 
   1  -4  10       23.30       19.61      2.53 o 
   2  -4  10        1.32        0.00      1.26 o 
   3  -4  10      102.24      103.37      6.01 o 
   4  -4  10       12.26       13.28      2.84 o 
   5  -4  10       56.56       63.22      5.06 o 
   6  -4  10        3.86        5.06      2.53 o 
   7  -4  10        1.24        0.63      2.21 o 
  -9  -3  10        0.12        0.00      1.18 o 
  -8  -3  10       77.18       76.18      3.61 o 
  -7  -3  10        2.92        3.69      1.46 o 
  -6  -3  10      140.95      136.29      4.51 o 
  -5  -3  10        5.08        6.08      1.25 o 
  -4  -3  10       10.98       11.30      1.73 o 
  -3  -3  10        1.04        1.31      0.92 o 
  -2  -3  10      363.26      354.34     11.03 o 
  -1  -3  10       26.95       22.68      1.62 o 
   0  -3  10      265.74      256.49      8.22 o 
   1  -3  10       34.14       32.73      2.34 o 
   2  -3  10        0.23        0.00      0.99 o 
   3  -3  10       31.96       30.35      3.16 o 
   4  -3  10       10.56        9.48      2.21 o 
   5  -3  10      374.40      379.33     14.22 o 
   6  -3  10      132.93      129.60      6.95 o 
   7  -3  10       91.46       88.83      5.69 o 
   8  -3  10       27.38       36.35      4.11 o 
  -9  -2  10        0.11        1.31      1.67 o 
  -8  -2  10      128.74      132.33      5.89 o 
  -7  -2  10       75.24       65.58      3.33 o 
  -6  -2  10      148.90      154.00      4.86 o 
  -5  -2  10       19.84       21.65      1.83 o 
  -4  -2  10      233.96      210.95      5.57 o 
  -3  -2  10      182.87      182.76      5.45 o 
  -2  -2  10        0.22        0.38      0.88 o 
  -1  -2  10        2.82        3.01      0.88 o 
   0  -2  10       13.68       13.98      1.67 o 
   1  -2  10      161.02      160.12      5.25 o 
   2  -2  10      299.40      305.38      8.05 o 
   3  -2  10       53.92       53.57      2.79 o 
   4  -2  10        2.30        1.58      1.58 o 
   5  -2  10       66.61       71.76      4.74 o 
   6  -2  10       41.56       42.36      3.79 o 
   7  -2  10      100.44      115.06      6.64 o 
   8  -2  10       88.66       76.50      5.37 o 
  -9  -1  10       11.03       11.15      2.00 o 
  -8  -1  10        4.62        8.94      2.51 o 
  -7  -1  10       52.54       51.35      2.96 o 
  -6  -1  10       56.25       55.23      2.86 o 
  -5  -1  10       21.56       21.57      1.88 o 
  -4  -1  10       18.52       17.67      1.41 o 
  -3  -1  10      177.74      169.43      3.98 o 
  -2  -1  10      229.32      233.33      4.82 o 
  -1  -1  10       16.07       11.72      0.98 o 
   0  -1  10      283.02      284.09      6.25 o 
   1  -1  10        0.42        0.00      0.76 o 
   2  -1  10      426.09      454.76     10.95 o 
   3  -1  10      223.36      207.96      5.80 o 
   4  -1  10        0.97        0.00      2.69 o 
   5  -1  10        3.07        3.79      1.90 o 
   6  -1  10      337.17      330.40     10.12 o 
   7  -1  10        0.45        0.00      1.52 o 
   8  -1  10       54.12       40.15      3.79 o 
  -9   0  10       16.75       21.37      3.17 o 
  -8   0  10       33.58       41.64      2.83 o 
  -7   0  10        0.20        0.05      1.78 o 
  -6   0  10        0.09        0.00      1.36 o 
  -5   0  10        8.92       12.10      1.44 o 
  -4   0  10       59.67       68.23      2.79 o 
  -3   0  10       12.42       10.75      1.25 o 
  -2   0  10       22.32       22.70      1.33 o 
  -1   0  10        6.98        9.01      0.91 o 
   0   0  10      164.72      162.86      3.51 o 
   1   0  10      155.82      151.43      3.77 o 
   2   0  10        0.46        1.07      0.81 o 
   3   0  10        3.63        1.94      0.85 o 
   4   0  10       26.91       27.94      2.51 o 
   5   0  10       19.71       15.00      3.48 o 
   6   0  10      103.58       98.50      4.71 o 
   7   0  10      215.77      207.32      7.40 o 
   8   0  10      109.97      110.95     11.70 o 
   9   0  10        7.45        0.00      6.95 o 
  -9   1  10        0.23        0.32      1.21 o 
  -8   1  10       50.52       48.16      2.96 o 
  -7   1  10       55.17       43.63      2.73 o 
  -6   1  10       96.48       99.28      3.87 o 
  -5   1  10       19.08       25.14      2.80 o 
  -4   1  10        0.00        1.79      0.91 o 
  -3   1  10       98.22      113.16      3.59 o 
  -2   1  10       21.59       20.28      1.93 o 
  -1   1  10      459.99      416.68      7.49 o 
   0   1  10      126.61      115.57      2.84 o 
   1   1  10       17.78       17.42      1.02 o 
   2   1  10       43.74       47.77      2.03 o 
   3   1  10       52.13       48.13      2.81 o 
   4   1  10        3.77        4.10      1.17 o 
   5   1  10        5.12        6.30      1.58 o 
   6   1  10        9.05        7.24      2.37 o 
   7   1  10      144.39      119.49     11.70 o 
   8   1  10        3.88        0.95      6.64 o 
   9   1  10        0.14        0.00      5.69 o 
  10   1  10        0.34        0.00      7.27 o 
  -9   2  10        0.04        1.38      1.40 o 
  -8   2  10        7.43        6.60      1.62 o 
  -7   2  10       47.22       49.12      2.81 o 
  -6   2  10       29.40       32.59      2.29 o 
  -5   2  10      182.81      162.51      4.97 o 
  -4   2  10       31.22       27.74      2.48 o 
  -3   2  10       15.69       20.10      2.04 o 
  -2   2  10       74.69       64.37      2.56 o 
  -1   2  10      588.52      583.84     11.62 o 
   0   2  10      299.81      287.80      5.80 o 
   1   2  10      144.27      138.01      3.14 o 
   2   2  10      127.86      134.92      2.97 o 
   3   2  10       37.76       38.68      1.72 o 
   4   2  10        1.56        0.00      1.26 o 
   5   2  10       20.13       17.46      1.98 o 
   6   2  10        5.54        2.39      1.22 o 
   7   2  10       69.67       62.27      8.85 o 
   8   2  10        0.39        0.00      6.01 o 
   9   2  10        0.11        0.00      6.95 o 
  10   2  10       62.17       55.32     11.06 o 
  -9   3  10        3.82        3.28      2.04 o 
  -8   3  10        0.00        0.00      1.11 o 
  -7   3  10      136.40      141.09      4.96 o 
  -6   3  10      230.00      210.83      6.10 o 
  -5   3  10       27.28       27.14      1.99 o 
  -4   3  10      146.02      148.64      4.53 o 
  -3   3  10      231.66      232.59      5.94 o 
  -2   3  10      117.59      106.10      3.39 o 
  -1   3  10      501.98      461.61     23.08 o 
   0   3  10      125.96      126.97      3.55 o 
   1   3  10      474.89      500.16     12.18 o 
   2   3  10        2.86        3.27      0.73 o 
   3   3  10      479.70      485.53      9.52 o 
   4   3  10      289.80      274.00      7.65 o 
   5   3  10      258.84      267.97      7.65 o 
   6   3  10       29.77       33.51      5.69 o 
   7   3  10       27.70       16.44      5.69 o 
   8   3  10       28.85       24.97      6.95 o 
   9   3  10       31.86       25.29      8.53 o 
  10   3  10        5.51        0.00      8.22 o 
  -9   4  10       24.98       23.55      2.44 o 
  -8   4  10        2.88        4.04      1.44 o 
  -7   4  10       37.45       33.80      2.52 o 
  -6   4  10       21.26       25.09      2.21 o 
  -5   4  10       82.57       77.92      3.26 o 
  -4   4  10      162.42      151.22      4.59 o 
  -3   4  10       73.77       69.24      3.51 o 
  -2   4  10       13.83       12.48      2.20 o 
  -1   4  10        1.32        0.33      0.68 o 
   0   4  10      488.17      475.50      9.72 o 
   1   4  10      219.20      223.37      5.22 o 
   2   4  10      845.57      816.49     12.99 o 
   3   4  10        9.47        9.07      0.76 o 
   4   4  10       61.72       60.06      2.72 o 
   5   4  10        8.38        4.74      2.84 o 
   6   4  10      163.13      164.69     11.38 o 
   7   4  10      134.94      165.01     12.33 o 
   8   4  10       37.24       41.73      8.22 o 
   9   4  10       98.69       90.09     11.70 o 
  10   4  10       10.07       12.01      7.90 o 
  -9   5  10       32.32       24.39      2.44 o 
  -8   5  10       12.65       10.99      1.85 o 
  -7   5  10        8.00        6.56      1.44 o 
  -6   5  10       73.87       67.83      3.30 o 
  -5   5  10       66.45       63.51      6.25 o 
  -4   5  10      361.77      363.60      8.55 o 
  -3   5  10      321.16      335.26      7.96 o 
  -2   5  10       52.15       50.56      3.42 o 
  -1   5  10       30.07       26.66      1.89 o 
   0   5  10       15.30       21.23      1.51 o 
   1   5  10      870.45      849.26     16.13 o 
   2   5  10        0.99        1.31      0.55 o 
   3   5  10      190.21      172.88      4.02 o 
   4   5  10      167.58      171.42      5.26 o 
   5   5  10      399.80      392.61     18.33 o 
   6   5  10        0.87        4.43      3.48 o 
   7   5  10      695.76      767.83     32.88 o 
   8   5  10       50.46       51.84      8.53 o 
   9   5  10      105.46       88.83     11.38 o 
  10   5  10        3.08        0.00      7.59 o 
  -8   6  10        0.61        1.04      1.28 o 
  -7   6  10        6.41        5.81      1.49 o 
  -6   6  10       98.60       86.79      3.71 o 
  -5   6  10        0.74        1.14      1.39 o 
  -4   6  10        4.40        3.70      1.17 o 
  -3   6  10      209.18      191.41      5.33 o 
  -2   6  10       64.45       67.81      2.81 o 
  -1   6  10      168.31      150.74      4.33 o 
   0   6  10       75.62       62.28      3.43 o 
   1   6  10     1219.82     1212.46     22.39 o 
   2   6  10       97.08       95.28      3.68 o 
   3   6  10      375.81      363.80      7.36 o 
   4   6  10      157.06      140.67      8.53 o 
   5   6  10      473.57      436.55     19.91 o 
   6   6  10       10.96        8.22      3.48 o 
   7   6  10       27.76       31.29      6.01 o 
   8   6  10      113.98       96.41     10.43 o 
   9   6  10       32.37       33.82      8.22 o 
  10   6  10       33.21       33.82      9.48 o 
  -8   7  10        7.00       17.49      4.27 o 
  -7   7  10        9.51        6.49      1.53 o 
  -6   7  10      122.77      115.81      4.40 o 
  -5   7  10       46.81       46.58      2.66 o 
  -4   7  10      138.95      127.95      4.37 o 
  -3   7  10      496.76      476.17     10.55 o 
  -2   7  10       27.48       23.36      1.78 o 
  -1   7  10      126.59      127.70      4.00 o 
   0   7  10      261.47      275.71      6.52 o 
   1   7  10       64.91       68.60      3.33 o 
   2   7  10      455.13      411.66     16.75 o 
   3   7  10       18.06       15.81      3.48 o 
   4   7  10      357.42      353.73     16.44 o 
   6   7  10      141.28      134.98      9.80 o 
   7   7  10        1.00        7.90      4.11 o 
   8   7  10       31.74       25.29      6.32 o 
   9   7  10       12.95       12.01      6.64 o 
  10   7  10       54.37       52.79     10.12 o 
  -7   8  10        8.45        9.09      1.75 o 
  -6   8  10       51.17       47.91      2.91 o 
  -5   8  10        8.74        7.97      1.51 o 
  -4   8  10       50.99       49.27      2.74 o 
  -3   8  10       35.10       38.87      2.37 o 
  -2   8  10      174.03      176.31      5.11 o 
  -1   8  10        2.77        0.12      0.81 o 
   0   8  10       13.12        9.30      1.58 o 
   1   8  10        2.45        0.00      0.95 o 
   2   8  10       59.64       73.16      3.21 o 
   3   8  10      338.79      335.71     15.81 o 
   4   8  10      101.56       86.30      6.95 o 
   5   8  10      139.31      150.47      9.80 o 
   6   8  10        0.12        1.26      2.84 o 
   7   8  10        9.29       16.75      4.74 o 
   8   8  10        7.09       10.75      5.37 o 
   9   8  10       40.12       42.67      8.53 o 
  10   8  10       32.81       29.08      8.85 o 
  -7   9  10        9.31        7.13      2.53 o 
  -6   9  10       31.40       35.47      2.63 o 
  -5   9  10       93.54       97.87      4.11 o 
  -4   9  10       79.57       75.43      3.48 o 
  -3   9  10       59.25       61.52      6.16 o 
  -2   9  10       68.85       56.59      5.22 o 
  -1   9  10       40.21       34.57      3.64 o 
   0   9  10        0.49        2.39      1.90 o 
   1   9  10      194.35      182.03     11.54 o 
   2   9  10       40.32       37.93      4.74 o 
   3   9  10        9.87        9.48      3.16 o 
   4   9  10      200.39      223.17     12.64 o 
   5   9  10      220.61      243.09     13.59 o 
   6   9  10      109.30      111.90      9.48 o 
   7   9  10        4.69        7.59      3.79 o 
   8   9  10       66.42       61.01      8.53 o 
   9   9  10       13.29       29.08      7.27 o 
  -6  10  10       51.07       57.93      4.48 o 
  -5  10  10       10.03       12.08      2.43 o 
  -4  10  10       59.89       65.33      4.25 o 
  -3  10  10      492.71      465.44     13.74 o 
  -2  10  10       93.19       92.85      4.78 o 
  -1  10  10        9.18        8.81      1.75 o 
   0  10  10      177.31      156.40      7.74 o 
   1  10  10       14.98       14.49      2.69 o 
   2  10  10        9.72        5.06      2.53 o 
   3  10  10       25.66       29.40      4.74 o 
   4  10  10      553.48      523.48     23.08 o 
   5  10  10      258.62      281.65     15.17 o 
   6  10  10       88.38       68.91      7.27 o 
   7  10  10       11.65       10.43      4.11 o 
   8  10  10        1.53        6.01      4.11 o 
   9  10  10       21.06       24.97      6.95 o 
  -5  11  10       69.25       69.57      4.78 o 
  -4  11  10      141.97      154.28      6.91 o 
  -3  11  10       56.81       46.22      4.74 o 
  -2  11  10      414.93      407.40     12.38 o 
  -1  11  10       17.34       20.36      2.57 o 
   0  11  10       76.69       64.12      3.73 o 
   1  11  10       81.78       84.08      7.59 o 
   2  11  10        0.98        0.00      2.21 o 
   3  11  10        2.52        0.00      2.21 o 
   4  11  10      244.63      245.93     13.91 o 
   5  11  10      123.72      126.76      9.80 o 
   6  11  10        3.83        8.22      3.48 o 
   7  11  10       52.48       47.73      6.95 o 
   8  11  10        3.52        7.27      4.43 o 
  -4  12  10       20.30       22.83      3.03 o 
  -3  12  10       43.22       48.66      3.79 o 
  -2  12  10        9.61       11.81      2.28 o 
  -1  12  10       11.19       11.81      2.05 o 
   0  12  10       70.16       58.62     10.75 o 
   1  12  10        0.91        0.00      1.90 o 
   2  12  10       72.50       66.38      6.95 o 
   3  12  10       55.51       54.69      6.64 o 
   4  12  10        2.88        1.90      2.84 o 
   5  12  10        6.88       10.12      4.11 o 
   7  12  10       11.96       15.49      4.74 o 
   8  12  10       27.30       46.78      7.59 o 
  -3  13  10        0.40        0.00      1.52 o 
  -2  13  10       27.45       34.27      4.74 o 
  -1  13  10        3.07        3.63      1.81 o 
   0  13  10        3.07        1.26      2.84 o 
   1  13  10        4.06        4.11      3.16 o 
   2  13  10        0.84        3.16      3.16 o 
   3  13  10       33.98       50.58      6.32 o 
   4  13  10        0.07        0.00      2.53 o 
   5  13  10       93.21       89.14      8.85 o 
   7  13  10       19.42       23.39      5.69 o 
  -1  14  10       10.41       12.64      4.43 o 
   0  14  10       31.90       40.46      6.32 o 
   1  14  10       56.73       72.07      7.90 o 
   2  14  10       13.10       14.22      4.11 o 
   3  14  10       31.83       48.05      6.64 o 
   4  14  10       34.07       39.20      6.32 o 
   5  14  10       22.72       33.19      6.32 o 
  -2  -9  11        1.32        1.38      1.91 o 
  -1  -9  11       15.71       20.51      2.92 o 
  -5  -8  11        1.32        0.00      1.81 o 
  -4  -8  11        7.28        2.99      2.05 o 
  -3  -8  11       31.64       31.90      3.26 o 
  -2  -8  11       45.08       42.10      3.56 o 
  -1  -8  11       19.74       18.47      2.80 o 
   0  -8  11        0.17        0.00      1.63 o 
   1  -8  11       10.39        7.54      2.28 o 
   2  -8  11        1.76        0.00      1.90 o 
  -6  -7  11        0.86        0.00      1.81 o 
  -5  -7  11        4.11        5.69      3.16 o 
  -4  -7  11       10.85        5.56      2.10 o 
  -3  -7  11       87.69       87.64      4.78 o 
  -2  -7  11        0.26        1.58      1.87 o 
  -1  -7  11       14.07       11.69      2.34 o 
   0  -7  11       78.06       79.96      9.64 o 
   1  -7  11        2.02        0.00      1.75 o 
   2  -7  11       45.50       48.05      4.74 o 
   3  -7  11       14.14       20.23      3.48 o 
   4  -7  11        7.78        3.79      2.84 o 
  -7  -6  11        1.08        0.80      1.40 o 
  -6  -6  11        0.55        0.00      1.17 o 
  -5  -6  11       85.78       87.23      5.52 o 
  -4  -6  11        7.25        5.71      2.05 o 
  -3  -6  11       13.86       11.15      2.28 o 
  -2  -6  11       71.12       63.11      5.37 o 
  -1  -6  11       91.72       84.84      4.40 o 
   0  -6  11       11.57       10.84      2.53 o 
   1  -6  11       45.87       47.69      3.48 o 
   2  -6  11        0.86        0.00      1.90 o 
   3  -6  11       16.90       13.59      3.16 o 
   4  -6  11        0.24        0.00      2.21 o 
   5  -6  11       14.53       18.33      3.48 o 
  -8  -5  11        9.39        9.28      1.81 o 
  -7  -5  11       18.54       17.72      2.09 o 
  -6  -5  11        7.08        2.87      1.47 o 
  -5  -5  11      132.04      125.06      4.81 o 
  -4  -5  11        0.53        0.00      1.38 o 
  -3  -5  11       34.12       28.63      3.79 o 
  -2  -5  11      231.66      225.64      7.56 o 
  -1  -5  11      173.00      182.15      6.44 o 
   0  -5  11      179.80      186.65      6.57 o 
   1  -5  11        1.01        0.00      1.21 o 
   2  -5  11        0.60        0.00      1.58 o 
   3  -5  11       29.32       28.45      3.48 o 
   4  -5  11        8.18        9.48      2.84 o 
   5  -5  11      223.19      232.66     10.75 o 
   6  -5  11       13.14       12.33      3.16 o 
  -8  -4  11        2.98        2.72      1.53 o 
  -7  -4  11       23.32       23.77      2.22 o 
  -6  -4  11       79.73       81.96      4.19 o 
  -5  -4  11        0.13        0.00      0.92 o 
  -4  -4  11        8.24        6.86      1.44 o 
  -3  -4  11      389.60      383.20     11.34 o 
  -2  -4  11       11.54       12.51      1.97 o 
  -1  -4  11       95.26       85.52      8.38 o 
   0  -4  11        8.24       10.77      1.75 o 
   1  -4  11        3.73        0.17      1.21 o 
   2  -4  11        8.82        8.98      1.67 o 
   3  -4  11       37.26       35.09      3.79 o 
   4  -4  11        3.73        1.90      2.21 o 
   5  -4  11       18.50       18.33      3.16 o 
   6  -4  11        6.73        5.06      2.53 o 
   7  -4  11        0.24        2.21      2.53 o 
  -8  -3  11        6.10        5.90      2.04 o 
  -7  -3  11       44.67       47.57      2.84 o 
  -6  -3  11       17.35       20.62      1.96 o 
  -5  -3  11       52.83       62.07      3.03 o 
  -4  -3  11        9.00        9.10      1.47 o 
  -3  -3  11       61.98       59.95      3.70 o 
  -2  -3  11       42.71       44.63      4.93 o 
  -1  -3  11      107.29      103.91      4.35 o 
   0  -3  11      106.14      100.40      5.22 o 
   1  -3  11        0.76        1.11      1.12 o 
   2  -3  11        0.01        0.11      0.99 o 
   3  -3  11        1.91        0.63      1.58 o 
   4  -3  11       50.21       40.15      3.79 o 
   5  -3  11       30.86       32.56      3.48 o 
   6  -3  11       15.60       22.13      3.48 o 
   7  -3  11      225.10      232.34     10.43 o 
  -9  -2  11        8.83        6.67      2.11 o 
  -8  -2  11       94.26       91.90      4.12 o 
  -7  -2  11        0.03        0.00      1.18 o 
  -6  -2  11        1.22        2.81      1.25 o 
  -5  -2  11        0.39        0.00      1.44 o 
  -4  -2  11       32.17       29.37      2.06 o 
  -3  -2  11      231.94      220.18      5.76 o 
  -2  -2  11      160.11      160.69      4.54 o 
  -1  -2  11        2.29        1.22      1.03 o 
   0  -2  11       63.63       57.12      3.01 o 
   1  -2  11       30.59       27.74      2.11 o 
   2  -2  11      212.93      224.56      6.59 o 
   3  -2  11      120.61      108.74      5.69 o 
   4  -2  11       19.59       18.33      2.53 o 
   5  -2  11       18.27       16.44      2.53 o 
   6  -2  11       10.17       10.43      2.53 o 
   7  -2  11        1.89        2.53      1.90 o 
   8  -2  11        3.42        7.90      2.53 o 
  -9  -1  11       14.16       16.01      2.56 o 
  -8  -1  11        6.37        5.26      1.57 o 
  -7  -1  11        5.70        4.23      1.51 o 
  -6  -1  11        4.48        5.62      1.51 o 
  -5  -1  11       19.79       16.79      1.76 o 
  -4  -1  11      118.70      115.71      4.24 o 
  -3  -1  11       10.53       10.52      1.44 o 
  -2  -1  11      277.84      252.55      6.07 o 
  -1  -1  11        0.01        0.11      0.78 o 
   0  -1  11       42.64       44.11      2.12 o 
   1  -1  11      405.29      384.34      9.83 o 
   2  -1  11        9.68       10.07      2.05 o 
   3  -1  11       92.96       91.04      5.06 o 
   4  -1  11        0.87        0.00      1.26 o 
   5  -1  11        3.24        3.48      1.58 o 
   6  -1  11       22.19       23.08      2.84 o 
   7  -1  11       61.79       71.12      5.06 o 
  -9   0  11       18.99       21.28      2.36 o 
  -8   0  11       29.82       29.30      2.54 o 
  -7   0  11        5.57        7.77      1.62 o 
  -6   0  11      633.89      611.58     13.69 o 
  -5   0  11        4.16        5.62      1.33 o 
  -4   0  11      100.90      107.11      3.71 o 
  -3   0  11       65.65       67.47      2.40 o 
  -2   0  11      376.64      356.83      6.83 o 
  -1   0  11        0.60        0.02      0.70 o 
   0   0  11      164.43      214.23      4.46 o 
   1   0  11       93.79       82.21      3.87 o 
   2   0  11      639.92      635.35     14.64 o 
   3   0  11       12.38       14.19      1.35 o 
   4   0  11       17.36       22.51      2.26 o 
   5   0  11      158.04      142.37      5.65 o 
   6   0  11        0.62        0.26      4.11 o 
   7   0  11        8.54       11.21      2.38 o 
   8   0  11        5.40       13.91      7.59 o 
  -9   1  11        0.00        0.00      1.25 o 
  -8   1  11        0.00        0.00      1.25 o 
  -7   1  11       18.21       20.31      2.09 o 
  -6   1  11       52.84       61.15      3.32 o 
  -5   1  11       46.93       44.25      5.59 o 
  -4   1  11       85.66       85.73      3.29 o 
  -3   1  11        2.61        3.64      1.23 o 
  -2   1  11      600.75      599.25     10.44 o 
  -1   1  11      254.19      249.81      5.09 o 
   0   1  11       12.50       12.20      0.98 o 
   1   1  11      205.81      217.44      4.46 o 
   2   1  11        1.76        0.81      0.78 o 
   3   1  11       46.24       38.12      3.10 o 
   4   1  11       44.43       41.28      2.68 o 
   5   1  11       39.49       48.80      3.08 o 
   6   1  11      312.15      289.81      9.00 o 
   7   1  11       38.19       35.72      7.90 o 
   8   1  11        5.55        6.95      6.95 o 
   9   1  11        0.76        0.00      7.27 o 
  -9   2  11       75.82       87.09      4.18 o 
  -8   2  11       10.74        7.80      1.89 o 
  -7   2  11      175.01      178.51      5.76 o 
  -6   2  11      120.95      125.67      4.42 o 
  -5   2  11        8.89       15.17      3.16 o 
  -4   2  11       76.51       67.38      2.91 o 
  -3   2  11       93.88       89.43      3.27 o 
  -2   2  11       14.22       13.19      1.28 o 
  -1   2  11       12.67       15.59      1.72 o 
   0   2  11        2.03        2.32      0.74 o 
   1   2  11       33.94       36.33      1.57 o 
   2   2  11        7.56        8.11      0.84 o 
   3   2  11        0.99        0.13      0.68 o 
   4   2  11       17.89       16.11      1.87 o 
   5   2  11        2.05        0.00      1.19 o 
   6   2  11       32.67       31.49      2.61 o 
   7   2  11       40.55       44.26      7.90 o 
   8   2  11        9.37        3.16      6.95 o 
   9   2  11        0.01        0.00      7.27 o 
  -9   3  11       76.12       81.10      4.15 o 
  -8   3  11       12.91       18.31      2.15 o 
  -7   3  11       55.32       48.33      2.96 o 
  -6   3  11        0.57        0.60      1.18 o 
  -5   3  11     1077.05     1048.58     20.68 o 
  -4   3  11      172.16      166.37      6.39 o 
  -3   3  11      245.22      251.68      6.37 o 
  -2   3  11       11.28       12.82      2.04 o 
  -1   3  11       89.97       77.46      2.84 o 
   0   3  11      243.26      231.43      4.79 o 
   1   3  11      468.69      455.66      7.98 o 
   2   3  11      316.11      310.85      5.68 o 
   3   3  11       69.71       62.49      2.56 o 
   4   3  11      428.73      441.00     18.49 o 
   5   3  11       81.69       89.18      3.82 o 
   6   3  11       91.47       98.94      9.17 o 
   7   3  11      385.23      376.80     20.23 o 
   8   3  11      105.52       92.62     10.43 o 
   9   3  11        1.03        0.00      6.95 o 
  -9   4  11       34.44       34.65      2.85 o 
  -8   4  11        0.00        0.32      1.21 o 
  -7   4  11       13.52       13.39      2.04 o 
  -6   4  11      153.86      159.47      5.25 o 
  -5   4  11       21.73       20.54      1.88 o 
  -4   4  11       70.92       68.43      3.03 o 
  -3   4  11        3.09        4.14      1.41 o 
  -2   4  11      231.94      231.04      5.99 o 
  -1   4  11        0.96        0.27      0.78 o 
   0   4  11       57.79       54.39      2.33 o 
   1   4  11       78.68       76.04      3.06 o 
   2   4  11      694.17      692.26     11.35 o 
   3   4  11       95.02       96.48      2.48 o 
   4   4  11      350.91      358.41      9.70 o 
   5   4  11      871.67      838.95     32.88 o 
   6   4  11      149.09      136.56     10.43 o 
   7   4  11       46.94       47.10      7.27 o 
   8   4  11        9.26       11.38      6.32 o 
   9   4  11        0.01        0.00      6.64 o 
  10   4  11        0.18        0.00      6.95 o 
  -8   5  11       15.93       14.53      2.01 o 
  -7   5  11       40.94       38.00      2.70 o 
  -6   5  11       44.23       43.56      2.77 o 
  -5   5  11      139.62      129.85      4.54 o 
  -4   5  11        8.59        8.95      1.44 o 
  -3   5  11       38.63       37.42      2.29 o 
  -2   5  11      206.74      206.53      6.23 o 
  -1   5  11      534.40      510.71     10.73 o 
   0   5  11        4.57        7.11      1.06 o 
   1   5  11        4.23        2.29      0.81 o 
   2   5  11      202.64      207.92      4.25 o 
   3   5  11     2506.65     2489.67     52.33 o 
   4   5  11       13.50       10.75      2.84 o 
   5   5  11        5.81        9.48      3.48 o 
   6   5  11        3.70        1.58      3.16 o 
   7   5  11      393.18      354.99     18.97 o 
   8   5  11        3.11        5.06      5.69 o 
   9   5  11       19.66       32.24      8.53 o 
  10   5  11        0.57        0.00      6.95 o 
  -8   6  11        3.46        5.61      1.64 o 
  -7   6  11        0.00        0.00      1.09 o 
  -6   6  11       19.94       22.86      2.18 o 
  -5   6  11       27.40       29.49      2.93 o 
  -4   6  11       23.34       21.85      3.06 o 
  -3   6  11        8.16        6.62      1.18 o 
  -2   6  11       59.98       58.36      4.96 o 
  -1   6  11      211.99      186.94      5.04 o 
   0   6  11      196.07      175.84      4.78 o 
   1   6  11       27.02       22.40      1.56 o 
   2   6  11       65.21       70.72      2.50 o 
   3   6  11      349.90      338.90     10.74 o 
   4   6  11      107.97      127.39      8.53 o 
   5   6  11      310.11      316.74     16.12 o 
   6   6  11       16.67       12.64      3.79 o 
   7   6  11      215.68      180.50     12.64 o 
   8   6  11       15.83       23.39      6.64 o 
   9   6  11        8.21        9.80      6.95 o 
  10   6  11      113.97      107.16     13.28 o 
  -8   7  11       11.20        8.68      1.85 o 
  -7   7  11       30.82       27.48      2.40 o 
  -6   7  11       37.14       37.55      3.11 o 
  -5   7  11       51.12       53.08      3.35 o 
  -4   7  11       11.53        8.49      1.44 o 
  -3   7  11       10.67       11.05      1.44 o 
  -2   7  11       15.63       17.10      2.99 o 
  -1   7  11      360.18      375.01      8.59 o 
   0   7  11        0.78        1.00      0.83 o 
   1   7  11       16.72       13.00      1.28 o 
   2   7  11       22.30       27.50      2.10 o 
   3   7  11      107.57      116.33      7.90 o 
   4   7  11      196.17      203.57     11.38 o 
   6   7  11        0.96        0.00      2.53 o 
   7   7  11        9.00        9.17      4.11 o 
   8   7  11        8.05        6.64      5.06 o 
   9   7  11       65.88       55.64      9.17 o 
  -7   8  11       15.43       17.52      2.13 o 
  -6   8  11       17.15       22.62      2.25 o 
  -5   8  11        3.67        0.84      1.10 o 
  -4   8  11        6.03        5.36      1.34 o 
  -3   8  11        0.75        0.70      1.13 o 
  -2   8  11       13.91        9.39      2.66 o 
  -1   8  11       85.50       73.18      3.03 o 
   0   8  11      133.55      129.83      5.08 o 
   1   8  11        2.94        2.70      1.10 o 
   2   8  11       80.97       73.00      4.11 o 
   3   8  11      280.30      280.39     14.22 o 
   4   8  11       49.53       47.42      5.69 o 
   5   8  11       19.10       26.55      4.43 o 
   6   8  11        6.62        4.43      3.16 o 
   7   8  11        1.73        2.84      3.16 o 
   8   8  11        0.01        0.00      3.48 o 
   9   8  11        0.00        0.00      4.74 o 
  -7   9  11       56.15       62.65      3.57 o 
  -6   9  11        0.02        0.00      1.15 o 
  -5   9  11       83.77       88.99      4.00 o 
  -4   9  11        7.52        4.73      1.40 o 
  -3   9  11      172.37      178.90      5.63 o 
  -2   9  11      200.31      199.59      7.37 o 
  -1   9  11       11.62        6.52      1.58 o 
   0   9  11       70.55       72.30      3.86 o 
   1   9  11       56.34       55.50     12.64 o 
   2   9  11      430.18      387.23     18.02 o 
   3   9  11      154.70      148.26      9.80 o 
   4   9  11      270.85      260.47     13.91 o 
   5   9  11        0.12        0.63      2.84 o 
   6   9  11       33.56       31.29      5.37 o 
   7   9  11       31.18       40.15      6.32 o 
   8   9  11        1.12        7.59      4.43 o 
   9   9  11       34.78       44.26      8.22 o 
  -6  10  11       24.61       28.09      3.42 o 
  -5  10  11       53.12       47.94      8.22 o 
  -4  10  11       25.77       21.74      2.96 o 
  -3  10  11       11.53       15.74      2.43 o 
  -2  10  11        0.01        0.00      1.34 o 
  -1  10  11       87.96       77.49      7.11 o 
   0  10  11       92.36       80.06      5.85 o 
   1  10  11        5.51        4.85      2.05 o 
   2  10  11       82.54       65.12      6.32 o 
   3  10  11      132.30      136.56      9.48 o 
   4  10  11        2.79        3.16      2.84 o 
   5  10  11        1.53        0.32      2.53 o 
   6  10  11        0.69        3.48      3.16 o 
   7  10  11        6.02        9.17      4.11 o 
   8  10  11       20.73       26.87      6.01 o 
   9  10  11       10.78       17.39      6.64 o 
  -5  11  11        2.99        1.62      2.05 o 
  -4  11  11       30.07       23.01      2.96 o 
  -3  11  11        9.95       12.45      2.51 o 
  -2  11  11       56.56       54.53      3.86 o 
  -1  11  11       29.03       29.22      2.80 o 
   0  11  11      101.30      100.58      4.85 o 
   1  11  11       95.60       92.62      8.22 o 
   2  11  11       51.38       54.37      6.32 o 
   3  11  11       44.88       37.62      5.37 o 
   4  11  11       33.65       36.35      5.37 o 
   5  11  11      100.42      106.53      9.17 o 
   7  11  11       39.71       41.09      6.95 o 
   8  11  11        1.54        3.79      3.48 o 
  -4  12  11        8.54       14.91      2.88 o 
  -3  12  11       47.14       49.39      4.02 o 
  -2  12  11       10.55       11.24      2.15 o 
  -1  12  11        8.24        8.82      3.16 o 
   0  12  11       11.19       17.07      4.11 o 
   1  12  11        0.12        1.26      2.53 o 
   2  12  11        6.91        8.85      3.48 o 
   3  12  11        4.54        6.32      3.48 o 
   4  12  11        1.03        1.26      2.84 o 
   5  12  11       62.70       73.34      8.22 o 
   7  12  11       45.79       60.69      7.90 o 
  -3  13  11       21.57       28.30      3.42 o 
  -2  13  11       11.38       10.92      2.69 o 
  -1  13  11       30.74       37.15      6.80 o 
   0  13  11        0.03        0.00      2.21 o 
   1  13  11       70.80       71.12      7.27 o 
   2  13  11       32.07       44.89      6.32 o 
   3  13  11       24.70       21.18      4.74 o 
   4  13  11       32.87       47.42      6.32 o 
   5  13  11        3.82        3.79      3.79 o 
  -1  14  11        7.78        8.53      3.79 o 
   0  14  11        9.67        6.95      3.79 o 
   1  14  11       69.23       79.34      8.22 o 
   2  14  11        3.85        2.53      2.84 o 
   3  14  11        0.01        0.00      2.84 o 
   4  14  11       41.20       59.11      7.59 o 
   5  14  11        3.45        8.22      4.43 o 
  -3  -8  12        1.78        3.03      2.10 o 
  -2  -8  12        7.86        4.82      2.37 o 
  -1  -8  12       23.96       23.93      3.03 o 
   0  -8  12        3.31        3.07      2.69 o 
  -5  -7  12        2.61        2.84      2.05 o 
  -4  -7  12       27.02       33.58      3.48 o 
  -3  -7  12        8.81        8.94      2.34 o 
  -2  -7  12      127.32      131.26      6.00 o 
  -1  -7  12       20.28       23.58      2.80 o 
   0  -7  12        0.58        0.00      1.58 o 
   1  -7  12        3.04        0.00      2.21 o 
   2  -7  12       28.80       26.87      3.79 o 
   3  -7  12        9.11       10.43      3.16 o 
  -6  -6  12        0.41        4.64      1.70 o 
  -5  -6  12       29.66       26.99      2.96 o 
  -4  -6  12        3.30        2.35      1.75 o 
  -3  -6  12        5.01        9.17      3.48 o 
  -2  -6  12      130.58      144.85      7.27 o 
  -1  -6  12        1.28        3.52      1.75 o 
   0  -6  12       31.04       29.89      2.88 o 
   1  -6  12       13.74       16.74      2.34 o 
   2  -6  12        2.45        4.43      2.21 o 
   3  -6  12       62.16       58.80      5.37 o 
   4  -6  12       55.48       44.57      4.74 o 
  -7  -5  12        4.79        2.13      1.47 o 
  -6  -5  12       55.19       58.20      3.22 o 
  -5  -5  12       58.01       53.47      3.03 o 
  -4  -5  12       11.42        9.11      1.66 o 
  -3  -5  12        1.46        0.76      1.90 o 
  -2  -5  12       52.37       53.86      3.64 o 
  -1  -5  12       70.84       68.39      4.09 o 
   0  -5  12        7.00        9.15      3.48 o 
   1  -5  12       43.33       37.09      2.88 o 
   2  -5  12        1.99        1.90      1.90 o 
   3  -5  12       10.01       10.43      2.84 o 
   4  -5  12        3.56        5.37      2.53 o 
   5  -5  12      152.65      188.08      9.48 o 
  -7  -4  12       69.49       68.71      3.52 o 
  -6  -4  12       26.11       29.28      2.40 o 
  -5  -4  12      114.70      118.56      4.33 o 
  -4  -4  12       12.05       14.42      1.78 o 
  -3  -4  12      117.51      113.23      4.08 o 
  -2  -4  12       13.11       14.63      2.11 o 
  -1  -4  12       39.84       41.15      2.96 o 
   0  -4  12        1.63        0.00      1.44 o 
   1  -4  12       46.36       41.82      2.88 o 
   2  -4  12       38.94       44.26      4.11 o 
   3  -4  12        3.12        4.11      2.21 o 
   4  -4  12        0.73        0.95      1.90 o 
   5  -4  12      143.57      145.09      7.90 o 
   6  -4  12        5.15        5.06      2.53 o 
  -8  -3  12        0.57        1.24      1.51 o 
  -7  -3  12        0.34        0.00      1.04 o 
  -6  -3  12        5.23        8.33      1.53 o 
  -5  -3  12       75.15       64.36      5.34 o 
  -4  -3  12        3.36        4.35      1.37 o 
  -3  -3  12        1.80        2.41      1.06 o 
  -2  -3  12       27.81       27.15      1.99 o 
  -1  -3  12       70.70       67.26      4.43 o 
   0  -3  12       23.56       28.06      2.34 o 
   1  -3  12        6.71        7.56      1.67 o 
   2  -3  12       22.64       28.45      3.48 o 
   3  -3  12       10.05       15.49      2.84 o 
   4  -3  12        0.54        2.21      1.90 o 
   5  -3  12        0.00        0.00      1.58 o 
   6  -3  12      183.11      197.57      9.48 o 
   7  -3  12        0.64        1.58      2.53 o 
  -8  -2  12        3.81        4.70      1.62 o 
  -7  -2  12        3.86        4.82      1.53 o 
  -6  -2  12        0.88        0.00      1.15 o 
  -5  -2  12        1.69        3.37      1.59 o 
  -4  -2  12       10.62       10.01      1.56 o 
  -3  -2  12        0.16        0.38      1.18 o 
  -2  -2  12       37.49       32.00      2.03 o 
  -1  -2  12       10.18       10.89      1.37 o 
   0  -2  12       72.95       66.72      3.46 o 
   1  -2  12        0.28        0.00      1.42 o 
   2  -2  12       61.10       51.45      2.91 o 
   3  -2  12      106.72      107.48      6.01 o 
   4  -2  12      141.83      124.55      6.64 o 
   5  -2  12       15.32       17.07      2.84 o 
   6  -2  12        9.22        9.17      2.53 o 
   7  -2  12        1.76        3.79      2.21 o 
  -8  -1  12        0.04        0.00      1.44 o 
  -7  -1  12        2.15        1.43      1.67 o 
  -6  -1  12        1.07        1.18      1.81 o 
  -5  -1  12       52.32       58.46      2.98 o 
  -4  -1  12       17.36       19.55      1.81 o 
  -3  -1  12        2.52        3.35      1.15 o 
  -2  -1  12      275.18      261.19      6.44 o 
  -1  -1  12       49.90       44.99      2.33 o 
   0  -1  12       35.59       28.07      1.81 o 
   1  -1  12       38.98       43.54      2.56 o 
   2  -1  12       25.94       20.23      1.89 o 
   3  -1  12       60.35       67.02      4.43 o 
   4  -1  12       36.22       26.87      3.16 o 
   5  -1  12      128.92      136.88      6.95 o 
   6  -1  12       17.71       17.70      2.84 o 
   7  -1  12       31.10       31.93      3.48 o 
  -9   0  12        7.38       17.97      2.68 o 
  -8   0  12        1.07        0.25      2.03 o 
  -7   0  12       23.30       26.32      2.36 o 
  -6   0  12       90.53       82.29      3.64 o 
  -5   0  12       65.34       65.09      6.79 o 
  -4   0  12       78.23       86.41      6.01 o 
  -3   0  12       24.16       27.98      1.94 o 
  -2   0  12       10.55       10.15      1.39 o 
  -1   0  12       29.95       26.14      1.83 o 
   0   0  12       68.40      152.90     10.45 o 
   1   0  12       58.62       60.14      2.36 o 
   2   0  12       32.61       41.97      2.56 o 
   3   0  12        9.70       13.28      2.21 o 
   4   0  12        7.62        3.16      1.58 o 
   5   0  12       24.99       26.55      2.84 o 
   6   0  12       30.26       27.19      3.16 o 
   7   0  12        8.30        7.59      2.21 o 
  -9   1  12       22.64       25.70      2.52 o 
  -8   1  12      156.03      165.42      5.76 o 
  -7   1  12       21.52       21.29      2.23 o 
  -6   1  12      147.15      152.88      5.16 o 
  -5   1  12       97.28      111.69      4.13 o 
  -4   1  12      332.87      347.38      8.37 o 
  -3   1  12        0.82        0.95      0.92 o 
  -2   1  12      292.96      295.58      6.08 o 
  -1   1  12      222.85      209.77      5.49 o 
   0   1  12      284.79      263.80      5.29 o 
   1   1  12        0.14        0.27      0.66 o 
   2   1  12        3.17        4.78      1.20 o 
   3   1  12      197.38      213.70      6.83 o 
   4   1  12        6.26        4.59      1.67 o 
   5   1  12        1.14        0.07      2.84 o 
   6   1  12       39.37       40.31      4.27 o 
   7   1  12        0.12        0.00      5.69 o 
  -9   2  12        0.58        1.72      1.57 o 
  -8   2  12      151.06      166.26      5.87 o 
  -7   2  12        1.31        2.95      1.33 o 
  -6   2  12       42.71       40.76      2.74 o 
  -5   2  12      179.97      177.80      5.45 o 
  -4   2  12        0.86        0.60      0.96 o 
  -3   2  12       40.91       39.77      2.31 o 
  -2   2  12      378.32      398.57      8.91 o 
  -1   2  12      119.78      114.97      3.42 o 
   0   2  12      820.74      764.18     12.78 o 
   1   2  12       33.32       29.83      1.50 o 
   2   2  12      463.19      482.08      8.40 o 
   3   2  12       36.26       35.33      2.07 o 
   4   2  12       11.56       14.82      4.58 o 
   5   2  12       17.68       20.03      2.69 o 
   6   2  12        0.11        4.43      4.74 o 
   7   2  12       23.49       29.71      7.27 o 
   8   2  12       21.62       14.54      7.59 o 
   9   2  12        0.22        0.00      6.95 o 
  -8   3  12       30.68       39.81      5.22 o 
  -7   3  12       17.27       19.77      2.17 o 
  -6   3  12        3.48       15.95      2.34 o 
  -5   3  12       72.09       69.39      3.26 o 
  -4   3  12       59.16       61.25      3.00 o 
  -3   3  12       13.44       24.48      1.88 o 
  -2   3  12       99.06      100.04      3.58 o 
  -1   3  12       30.96       30.23      1.88 o 
   0   3  12       52.35      131.44     13.43 o 
   1   3  12      637.93      619.21     10.52 o 
   2   3  12      284.87      308.61      5.84 o 
   3   3  12      657.01      704.26     15.76 o 
   4   3  12       34.31       36.27      2.57 o 
   5   3  12      136.84      137.89      5.12 o 
   6   3  12       11.89       15.17      4.74 o 
   7   3  12      102.04      117.28     11.06 o 
   8   3  12        4.42        0.00      5.69 o 
   9   3  12       20.72       20.86      8.53 o 
  -8   4  12       38.77       41.55      2.89 o 
  -7   4  12        0.06        0.03      1.04 o 
  -6   4  12       24.96       24.20      2.25 o 
  -5   4  12      370.85      377.23      9.20 o 
  -4   4  12        0.62        1.52      1.02 o 
  -3   4  12      138.40      136.23      5.37 o 
  -2   4  12       31.78       35.99      2.17 o 
  -1   4  12      570.36      572.52     11.91 o 
   0   4  12      200.09      188.90      5.26 o 
   1   4  12     2723.11     2637.42     39.88 o 
   2   4  12      499.28      515.05     13.28 o 
   3   4  12      155.89      148.91      3.79 o 
   4   4  12      550.95      524.36     21.18 o 
   5   4  12      312.41      275.65     14.22 o 
   6   4  12      178.82      134.35     10.12 o 
   7   4  12       47.23       67.96      8.53 o 
   8   4  12      128.77      112.85     11.70 o 
   9   4  12        6.73        6.32      7.59 o 
  -8   5  12       31.69       32.49      2.74 o 
  -7   5  12       10.81        9.40      1.81 o 
  -6   5  12      127.47      124.41      4.63 o 
  -5   5  12       61.37       61.65      3.07 o 
  -4   5  12       83.24       77.06      3.32 o 
  -3   5  12       50.34       46.71      2.54 o 
  -2   5  12       41.09       38.94      2.29 o 
  -1   5  12      111.00       95.35      4.50 o 
   0   5  12      511.17      484.14     10.25 o 
   1   5  12       21.21       16.69      1.20 o 
   2   5  12       18.53       19.66      1.23 o 
   3   5  12     1447.72     1488.56     22.93 o 
   5   5  12      932.26      801.02     32.24 o 
   6   5  12       11.62       17.70      4.74 o 
   7   5  12       35.05       28.45      6.01 o 
   8   5  12      167.17      162.16     13.59 o 
   9   5  12        0.00        0.95      6.64 o 
  -8   6  12        0.19        0.13      1.25 o 
  -7   6  12        1.59        2.93      1.37 o 
  -6   6  12       32.57       29.01      2.40 o 
  -5   6  12       54.96       55.19      3.69 o 
  -4   6  12      223.03      204.25      5.96 o 
  -3   6  12      430.63      427.51      9.84 o 
  -2   6  12        8.67       10.21      2.44 o 
  -1   6  12        1.43        2.34      0.96 o 
   1   6  12      171.89      158.09      4.41 o 
   2   6  12       96.37      102.91      2.76 o 
   3   6  12      384.57      390.85      8.31 o 
   4   6  12       28.09       38.25      4.74 o 
   5   6  12        7.01        5.69      3.48 o 
   6   6  12        4.38        6.64      3.48 o 
   7   6  12        3.79        6.95      4.11 o 
   8   6  12       13.79       23.08      6.01 o 
   9   6  12       52.67       59.11     10.12 o 
  -7   7  12       19.19       16.27      2.09 o 
  -6   7  12        0.38        0.00      1.09 o 
  -5   7  12        0.07        0.00      1.06 o 
  -4   7  12        0.03        0.00      1.67 o 
  -3   7  12      224.73      207.77      5.93 o 
  -2   7  12      143.46      134.54      4.45 o 
  -1   7  12       35.89       32.14      2.03 o 
   0   7  12      133.59      128.77      4.00 o 
   1   7  12        9.67       10.75      1.21 o 
   2   7  12       96.01       90.11      3.92 o 
   3   7  12      242.05      240.88     12.64 o 
   4   7  12       55.52       50.89      5.69 o 
   5   7  12        1.74        2.84      2.53 o 
   6   7  12       77.97       72.71      7.59 o 
   7   7  12       42.23       45.84      6.64 o 
   8   7  12       20.50       24.34      6.32 o 
   9   7  12       39.59       45.84      8.53 o 
  -7   8  12        1.73        1.21      1.40 o 
  -6   8  12       54.25       50.79      3.13 o 
  -5   8  12       20.57       20.74      2.65 o 
  -4   8  12      117.28      115.15      4.44 o 
  -3   8  12       22.82       23.49      1.96 o 
  -2   8  12      425.67      380.53      9.08 o 
  -1   8  12       50.41       45.72      2.56 o 
   0   8  12       26.06       18.80      2.20 o 
   1   8  12       85.52       70.08      3.56 o 
   2   8  12      249.57      211.90     12.96 o 
   3   8  12        0.21        0.00      2.21 o 
   4   8  12       75.78       74.60      6.95 o 
   5   8  12      254.42      280.07     14.86 o 
   6   8  12       28.30       29.40      5.37 o 
   7   8  12        7.97        9.17      4.11 o 
   8   8  12        6.78        9.80      4.74 o 
   9   8  12        1.60        1.26      5.37 o 
  -6   9  12        4.95        6.50      1.69 o 
  -5   9  12        5.69        9.54      1.75 o 
  -4   9  12       41.01       46.51      2.93 o 
  -3   9  12       20.96       22.51      2.22 o 
  -2   9  12       54.27       58.61      2.93 o 
  -1   9  12       39.78       40.33      3.03 o 
   0   9  12      733.40      650.60     17.01 o 
   1   9  12       53.37       57.91      3.25 o 
   2   9  12       43.61       32.24      4.74 o 
   3   9  12       21.00       27.50      4.43 o 
   4   9  12       80.18       79.98      7.27 o 
   5   9  12       10.12        6.95      3.48 o 
   6   9  12       50.22       34.77      6.01 o 
   7   9  12       80.77       89.14      8.85 o 
   8   9  12        0.04        6.64      4.74 o 
   9   9  12        0.18        2.84      5.69 o 
  -5  10  12       10.77       19.56      2.88 o 
  -4  10  12       10.86        7.27      2.20 o 
  -3  10  12       26.20       23.46      2.96 o 
  -2  10  12        3.61        3.64      1.75 o 
  -1  10  12      117.93      112.16      5.31 o 
   0  10  12        0.01        0.00      1.21 o 
   1  10  12      118.39      138.14      9.80 o 
   2  10  12       46.14       40.15      5.37 o 
   3  10  12        4.64        8.53      3.48 o 
   4  10  12        5.75        8.22      3.48 o 
   5  10  12        6.08        9.17      3.79 o 
   6  10  12       19.37       24.02      5.06 o 
   7  10  12       36.03       38.25      6.64 o 
   8  10  12        0.87        2.84      3.79 o 
  -5  11  12        1.17        1.64      1.75 o 
  -4  11  12        1.16        0.00      1.56 o 
  -3  11  12       65.63       58.60      4.25 o 
  -2  11  12        0.32        0.44      1.58 o 
  -1  11  12       62.96       74.19      4.32 o 
   0  11  12       50.68       41.30      3.16 o 
   1  11  12       17.26        6.95      3.16 o 
   2  11  12        0.00        1.58      2.53 o 
   3  11  12        0.02        0.95      2.53 o 
   4  11  12        0.13        2.84      3.16 o 
   5  11  12       30.74       30.03      5.69 o 
   7  11  12       28.03       34.14      6.32 o 
   8  11  12       71.07       66.70      8.85 o 
  -4  12  12        2.25        6.29      2.69 o 
  -3  12  12        9.47       16.53      2.65 o 
  -2  12  12       45.63       43.10      3.72 o 
  -1  12  12        9.86       10.91      3.95 o 
   0  12  12       23.57       28.77      5.06 o 
   1  12  12       26.72       33.51      5.37 o 
   2  12  12        0.38        0.00      2.21 o 
   3  12  12        4.96       15.17      4.43 o 
   4  12  12       34.96       35.09      5.69 o 
   5  12  12        1.34        2.84      3.48 o 
   7  12  12       12.45       13.91      4.74 o 
  -2  13  12       35.86       50.73      4.09 o 
  -1  13  12       20.85       23.71      4.74 o 
   0  13  12       19.10       37.30      5.69 o 
   1  13  12       36.13       32.88      5.37 o 
   2  13  12        0.32        5.06      3.16 o 
   3  13  12        4.53        6.32      3.48 o 
   4  13  12       48.07       55.32      7.27 o 
   5  13  12       47.34       58.48      7.90 o 
   0  14  12        0.76        2.53      3.16 o 
   1  14  12       37.99       51.84      7.27 o 
   2  14  12        0.17        1.26      2.84 o 
   3  14  12        5.60        3.79      3.79 o 
   4  14  12        0.56        0.00      3.16 o 
  -3  -7  13        0.93        0.00      1.75 o 
  -2  -7  13        0.41        0.13      1.81 o 
  -1  -7  13       81.34       95.66      6.16 o 
   0  -7  13        0.74        0.00      2.84 o 
   1  -7  13       22.42       29.71      4.43 o 
  -5  -6  13        3.21        0.32      1.97 o 
  -4  -6  13        3.88        3.56      2.05 o 
  -3  -6  13        2.43        2.88      1.87 o 
  -2  -6  13       31.78       39.45      3.49 o 
  -1  -6  13       10.23        8.53      2.37 o 
   0  -6  13       22.56       22.61      2.65 o 
   1  -6  13        5.50        4.74      2.53 o 
   2  -6  13        4.32        3.79      2.53 o 
   3  -6  13       45.28       52.16      5.06 o 
  -6  -5  13       45.69       45.26      3.03 o 
  -5  -5  13       51.52       61.52      3.25 o 
  -4  -5  13        8.74        8.00      1.64 o 
  -3  -5  13       32.59       32.77      3.19 o 
  -2  -5  13        7.23        3.72      1.81 o 
  -1  -5  13      222.94      205.07     10.43 o 
   0  -5  13       52.18       40.50      4.58 o 
   1  -5  13       47.24       55.95      5.06 o 
   2  -5  13        6.72        9.48      2.53 o 
   3  -5  13      123.54      140.04      7.90 o 
   4  -5  13        4.83        5.06      2.53 o 
  -7  -4  13        2.43        3.59      1.50 o 
  -6  -4  13        5.92        5.28      2.06 o 
  -5  -4  13       23.43       23.12      2.18 o 
  -4  -4  13       26.01       25.00      2.22 o 
  -3  -4  13        0.01        0.00      1.61 o 
  -2  -4  13       14.61       15.80      2.34 o 
  -1  -4  13        0.54        0.66      1.44 o 
   0  -4  13        0.92        3.65      1.67 o 
   1  -4  13        0.02        0.00      1.29 o 
   2  -4  13       22.40       19.60      3.16 o 
   3  -4  13        3.68        1.90      1.90 o 
   4  -4  13        4.35        3.79      2.21 o 
   5  -4  13        4.23        9.80      2.84 o 
  -7  -3  13        8.19       10.90      1.99 o 
  -6  -3  13       17.02       15.56      2.82 o 
  -5  -3  13        0.95        2.55      1.28 o 
  -4  -3  13       56.14       53.73      2.93 o 
  -3  -3  13        5.43        2.27      1.18 o 
  -2  -3  13        7.91        6.26      1.88 o 
  -1  -3  13      211.86      204.03      6.92 o 
   0  -3  13       14.02       15.50      2.11 o 
   1  -3  13      197.62      187.77      6.47 o 
   2  -3  13       61.87       49.95      4.43 o 
   3  -3  13        0.86        0.00      1.58 o 
   4  -3  13       36.72       43.62      4.11 o 
   5  -3  13       15.14       20.86      3.48 o 
   6  -3  13        3.37        4.11      2.53 o 
  -8  -2  13        1.26        0.00      1.46 o 
  -7  -2  13        6.28        6.38      2.32 o 
  -6  -2  13       35.38       31.72      2.54 o 
  -5  -2  13       12.30       15.94      1.88 o 
  -4  -2  13        0.02        0.00      1.06 o 
  -3  -2  13       55.14       56.36      2.84 o 
  -2  -2  13      319.60      298.08      7.22 o 
  -1  -2  13      101.00       95.83      5.65 o 
   0  -2  13      115.72      106.40      4.58 o 
   1  -2  13        0.23        2.10      1.26 o 
   2  -2  13      187.78      164.06      7.90 o 
   3  -2  13       33.40       33.19      3.48 o 
   4  -2  13       12.34       12.64      2.84 o 
   5  -2  13        0.02        0.00      1.90 o 
   6  -2  13      147.74      153.00      8.22 o 
   7  -2  13      105.48      116.33      6.95 o 
  -8  -1  13       28.65       32.40      2.77 o 
  -7  -1  13       12.22       13.33      2.17 o 
  -6  -1  13        0.01        0.08      1.21 o 
  -5  -1  13        0.02        0.00      1.06 o 
  -4  -1  13        0.26        0.00      0.96 o 
  -3  -1  13       64.26       64.37      3.03 o 
  -2  -1  13      164.83      151.05      4.56 o 
  -1  -1  13        0.01        0.41      0.96 o 
   0  -1  13        6.49        6.98      1.15 o 
   1  -1  13       21.23       21.35      2.01 o 
   2  -1  13       49.43       38.66      2.56 o 
   3  -1  13      174.40      176.39      8.22 o 
   4  -1  13       52.11       42.36      3.79 o 
   5  -1  13       27.62       28.77      3.16 o 
   6  -1  13        0.04        0.95      1.90 o 
   7  -1  13      138.30      144.46      7.59 o 
  -8   0  13        2.07        1.92      1.89 o 
  -7   0  13      114.08      114.46      5.57 o 
  -6   0  13       78.73       82.29      4.55 o 
  -5   0  13        0.53        1.54      1.11 o 
  -4   0  13       48.91       49.05      2.73 o 
  -3   0  13      141.12      144.68      5.09 o 
  -2   0  13       29.16       27.87      1.99 o 
  -1   0  13       31.77       32.74      2.06 o 
   0   0  13       72.91      148.94     20.39 o 
   1   0  13       53.68       50.63      2.25 o 
   2   0  13       21.21       14.42      2.84 o 
   3   0  13      132.00      133.40      6.64 o 
   4   0  13        0.21        1.26      1.58 o 
   5   0  13        0.72        0.00      1.58 o 
   6   0  13        0.00        0.95      1.58 o 
  -8   1  13       22.68       23.02      5.22 o 
  -7   1  13        5.42        7.05      1.70 o 
  -6   1  13       31.48       31.91      3.51 o 
  -5   1  13      119.29      132.60      4.74 o 
  -4   1  13        4.46        2.33      1.44 o 
  -3   1  13       78.18       78.32      3.27 o 
  -2   1  13       31.95       29.82      2.06 o 
  -1   1  13      168.45      165.20      4.68 o 
   0   1  13      134.26      132.98      3.89 o 
   1   1  13        0.00        0.00      0.84 o 
   2   1  13       58.21       65.14      3.01 o 
   3   1  13      248.94      249.41     10.12 o 
   4   1  13      248.72      226.65      9.17 o 
   5   1  13        1.66        0.32      1.58 o 
   6   1  13       28.62       30.66      3.16 o 
  -8   2  13        1.87        2.91      1.62 o 
  -7   2  13       39.09       45.58      5.20 o 
  -6   2  13      995.27     1031.37     21.00 o 
  -5   2  13      121.99      128.63      4.61 o 
  -4   2  13        0.02        0.80      1.30 o 
  -3   2  13        0.50        0.71      1.02 o 
  -2   2  13        1.27        3.06      1.13 o 
  -1   2  13       64.41       65.31      2.41 o 
   0   2  13       76.50       74.42      2.45 o 
   1   2  13       47.91       41.44      1.81 o 
   2   2  13       64.68       72.62      2.61 o 
   3   2  13       67.75       67.60      4.58 o 
   4   2  13       56.04       62.20      6.80 o 
   5   2  13      171.52      171.62      6.31 o 
   6   2  13       11.09       11.38      5.37 o 
   7   2  13        1.06        5.06      6.01 o 
   8   2  13       21.98       24.02      8.22 o 
  -8   3  13       11.04       15.92      2.22 o 
  -7   3  13        0.57        0.03      1.27 o 
  -6   3  13      199.27      198.49      6.23 o 
  -5   3  13        1.61        2.95      1.33 o 
  -4   3  13       99.71      111.91      4.19 o 
  -3   3  13       87.27       91.05      5.07 o 
  -2   3  13      457.00      444.91     12.41 o 
  -1   3  13     1298.96     1327.60     21.24 o 
   0   3  13       50.57       55.06      2.16 o 
   1   3  13      333.62      315.10      6.09 o 
   2   3  13      292.71      293.88      5.71 o 
   3   3  13       52.30       47.25      2.96 o 
   4   3  13      166.43      175.59      8.38 o 
   5   3  13      119.60      124.55      9.17 o 
   6   3  13        2.07        3.16      4.11 o 
   7   3  13      125.43      116.01     11.38 o 
   8   3  13        7.54        8.53      6.95 o 
   9   3  13        8.40        5.69      6.95 o 
  -8   4  13        1.33        0.66      1.34 o 
  -7   4  13        0.85        0.47      1.21 o 
  -6   4  13       34.86       34.72      2.54 o 
  -5   4  13        4.49        4.97      1.39 o 
  -4   4  13      288.85      280.89     11.67 o 
  -3   4  13      145.40      137.18      4.49 o 
  -2   4  13       43.52       44.05      2.43 o 
  -1   4  13      158.50      171.69      5.52 o 
   0   4  13        4.99        3.06      0.84 o 
   1   4  13      346.41      334.61      6.46 o 
   2   4  13       98.24      105.54      2.88 o 
   3   4  13      601.71      637.05     11.41 o 
   4   4  13      246.93      265.19      7.95 o 
   5   4  13      116.18      108.43      8.53 o 
   6   4  13       29.38       35.72      6.01 o 
   7   4  13       25.79       22.76      6.01 o 
   8   4  13        9.96        5.69      6.32 o 
   9   4  13        0.02        0.00      6.95 o 
  -8   5  13        0.20        0.78      1.33 o 
  -7   5  13        1.78        1.97      1.34 o 
  -6   5  13       20.55       21.32      2.20 o 
  -5   5  13        4.28        3.26      1.33 o 
  -4   5  13       21.08       23.03      2.06 o 
  -3   5  13       54.03       54.41      2.91 o 
  -2   5  13       11.54       10.36      1.47 o 
  -1   5  13      739.91      761.88     15.34 o 
   0   5  13       20.90       21.48      1.74 o 
   1   5  13      581.15      568.24      9.98 o 
   2   5  13     1404.50     1344.22     21.19 o 
   3   5  13       12.03       11.62      1.08 o 
   5   5  13       31.38       35.40      5.06 o 
   6   5  13       18.17       11.70      4.11 o 
   7   5  13        0.83        6.32      4.11 o 
   8   5  13       12.47       19.91      6.64 o 
   9   5  13        1.09        0.00      5.37 o 
  -7   6  13        5.89        7.84      1.74 o 
  -6   6  13        3.03        4.79      1.51 o 
  -5   6  13       90.48       96.15      4.10 o 
  -4   6  13        3.82        2.92      1.25 o 
  -3   6  13        4.50        5.46      1.39 o 
  -2   6  13      204.67      225.06      6.15 o 
  -1   6  13       72.40       74.54      3.11 o 
   0   6  13        0.18        0.00      1.48 o 
   1   6  13      123.58      120.84      3.81 o 
   2   6  13       22.65       20.62      1.99 o 
   3   6  13      533.99      507.80     48.36 o 
   4   6  13      234.99      213.37     12.01 o 
   5   6  13       23.08       25.92      4.74 o 
   6   6  13       40.46       32.88      5.37 o 
   7   6  13       14.78       13.28      5.06 o 
   8   6  13       12.47       12.96      6.01 o 
   9   6  13        1.89        7.27      6.32 o 
  -7   7  13        1.81        3.54      1.51 o 
  -6   7  13        1.40        0.22      1.17 o 
  -5   7  13       43.03       48.86      5.62 o 
  -4   7  13       92.02       91.12      3.85 o 
  -3   7  13       11.80        9.76      1.56 o 
  -2   7  13        4.31        4.93      2.28 o 
  -1   7  13       90.68       78.91      4.29 o 
   0   7  13       22.74       21.53      1.78 o 
   1   7  13      226.60      225.90      5.85 o 
   2   7  13       48.78       50.91      1.96 o 
   3   7  13      278.52      274.07     13.91 o 
   4   7  13        5.45        5.37      2.84 o 
   5   7  13        2.52        2.21      2.53 o 
   6   7  13        4.35        4.43      3.16 o 
   7   7  13        4.04       10.43      4.43 o 
   8   7  13       25.99       31.61      6.64 o 
   9   7  13        3.87       13.28      6.32 o 
  -6   8  13        0.00        0.00      1.15 o 
  -5   8  13        8.12        7.65      1.56 o 
  -4   8  13       99.50      107.37      4.37 o 
  -3   8  13        2.36        3.17      1.28 o 
  -2   8  13      102.36       97.32      3.81 o 
  -1   8  13      191.51      176.84      6.59 o 
   0   8  13      140.77      126.61      4.22 o 
   1   8  13       23.80       22.47      3.64 o 
   2   8  13        5.49        0.00      1.90 o 
   3   8  13       18.50       25.60      4.11 o 
   4   8  13       82.96       70.49      6.64 o 
   5   8  13       49.12       52.79      6.32 o 
   6   8  13        0.03        5.37      3.16 o 
   7   8  13        9.03        8.22      4.11 o 
   8   8  13       11.05       13.91      5.37 o 
  -6   9  13        0.29        1.82      1.34 o 
  -5   9  13        0.35        1.57      1.31 o 
  -4   9  13       86.87       91.60      5.72 o 
  -3   9  13        7.93        7.53      1.47 o 
  -2   9  13       19.35       19.45      2.20 o 
  -1   9  13        8.02        7.00      1.40 o 
   0   9  13       10.47       10.18      1.81 o 
   1   9  13        0.01        1.18      1.10 o 
   2   9  13      198.25      178.60     11.06 o 
   3   9  13       45.63       37.30      5.37 o 
   4   9  13       35.17       29.71      4.74 o 
   5   9  13        1.01        2.84      3.16 o 
   6   9  13       16.83       29.08      5.37 o 
   7   9  13       23.63       24.02      5.37 o 
   8   9  13        3.58        9.48      5.06 o 
  -5  10  13       18.19       18.84      2.25 o 
  -4  10  13       51.29       59.53      3.41 o 
  -3  10  13      121.81      111.43      5.70 o 
  -2  10  13        1.14        2.59      1.75 o 
  -1  10  13        0.82        0.00      1.29 o 
   0  10  13       27.63       21.03      2.39 o 
   1  10  13       23.92       30.03      4.74 o 
   2  10  13      175.63      171.65     11.06 o 
   3  10  13        0.69        0.32      2.53 o 
   4  10  13       55.07       66.38      7.27 o 
   5  10  13       22.10       21.81      4.74 o 
   6  10  13       21.39       26.55      5.37 o 
   7  10  13       77.42       96.10      9.48 o 
   8  10  13        6.81       10.75      5.06 o 
  -4  11  13       29.23       25.37      6.80 o 
  -3  11  13       56.66       56.02      4.43 o 
  -2  11  13       26.43       25.59      3.32 o 
  -1  11  13       10.49        7.86      4.11 o 
   0  11  13        3.41        5.37      3.95 o 
   1  11  13       93.19       98.94      8.53 o 
   2  11  13       34.57       30.35      5.06 o 
   3  11  13       29.04       30.35      5.06 o 
   4  11  13       26.94       15.49      4.11 o 
   5  11  13        0.70        0.95      2.84 o 
   6  11  13        8.08       12.33      4.11 o 
   7  11  13       27.98       29.71      6.01 o 
  -3  12  13        0.73        2.29      1.89 o 
  -2  12  13        7.72        5.74      2.05 o 
  -1  12  13       51.74       52.20      3.92 o 
   0  12  13       19.98       26.87      5.06 o 
   1  12  13        4.45        6.64      3.48 o 
   2  12  13        8.35        8.22      3.48 o 
   3  12  13        2.34        8.53      3.79 o 
   4  12  13       55.79       76.81      8.22 o 
   5  12  13      105.03      106.84      9.80 o 
  -1  13  13      121.24      127.08     10.43 o 
   0  13  13       19.27       39.20      6.32 o 
   1  13  13       11.95       12.64      4.11 o 
   2  13  13       10.45        9.17      3.79 o 
   3  13  13       13.65       12.01      4.43 o 
   4  13  13        0.33        0.00      3.16 o 
   5  13  13      115.74      133.71     11.38 o 
   2  14  13        0.33        0.00      2.53 o 
  -3  -6  14        0.23        0.00      1.58 o 
  -2  -6  14       11.01        9.88      2.34 o 
  -1  -6  14        0.81        2.14      2.21 o 
   0  -6  14        0.58        0.00      1.52 o 
   1  -6  14       55.82       61.01      5.37 o 
  -5  -5  14        1.53        4.62      1.62 o 
  -4  -5  14       20.80       16.42      2.73 o 
  -3  -5  14        1.13        0.00      1.75 o 
  -2  -5  14        0.35        1.41      1.67 o 
  -1  -5  14       82.49       87.56      4.77 o 
   0  -5  14        8.02        6.52      2.11 o 
   1  -5  14        2.26        2.53      2.21 o 
   2  -5  14       22.37       15.81      3.48 o 
   3  -5  14       57.98       85.98      6.32 o 
  -6  -4  14       10.33       14.42      2.88 o 
  -5  -4  14       89.00       92.85      4.00 o 
  -4  -4  14       31.12       31.61      2.59 o 
  -3  -4  14       50.65       53.85      3.03 o 
  -2  -4  14        5.29        7.44      2.05 o 
  -1  -4  14       65.18       75.07      4.23 o 
   0  -4  14       72.38       71.44      4.09 o 
   1  -4  14        0.40        1.58      1.90 o 
   2  -4  14       97.04       81.56      5.69 o 
   3  -4  14       29.70       33.19      4.11 o 
   4  -4  14       33.04       34.46      4.11 o 
  -6  -3  14       13.40       15.62      2.03 o 
  -5  -3  14       69.79       70.94      3.55 o 
  -4  -3  14        5.51        5.46      1.51 o 
  -3  -3  14        0.71        3.20      1.37 o 
  -2  -3  14        1.01        1.82      1.25 o 
  -1  -3  14       22.69       24.34      2.65 o 
   0  -3  14        2.22        3.12      1.52 o 
   1  -3  14        2.40        0.00      1.29 o 
   2  -3  14        2.91        1.58      1.90 o 
   3  -3  14       15.33       10.75      2.53 o 
   4  -3  14        6.73        2.84      2.21 o 
   5  -3  14        7.50        9.48      2.84 o 
  -7  -2  14       29.97       33.28      2.73 o 
  -6  -2  14       28.36       30.15      2.54 o 
  -5  -2  14        0.15        0.00      1.84 o 
  -4  -2  14       63.67       61.91      3.42 o 
  -3  -2  14       94.52       95.91      4.37 o 
  -2  -2  14        5.21        4.26      1.33 o 
  -1  -2  14        0.10        0.28      1.13 o 
   0  -2  14      144.95      137.13      5.35 o 
   1  -2  14        1.75        1.42      1.29 o 
   2  -2  14       21.58       19.91      3.16 o 
   3  -2  14       15.08       14.86      2.84 o 
   4  -2  14       35.86       34.14      3.79 o 
   5  -2  14       15.45       11.06      2.84 o 
   6  -2  14        6.18        5.06      2.53 o 
  -7  -1  14        0.45        0.00      1.21 o 
  -6  -1  14        6.19        5.48      1.64 o 
  -5  -1  14       29.44       35.60      2.73 o 
  -4  -1  14        8.77        8.14      1.56 o 
  -3  -1  14       30.99       35.76      4.11 o 
  -2  -1  14       10.49       13.63      1.64 o 
  -1  -1  14       87.92       87.83      3.32 o 
   0  -1  14      202.17      171.61      4.86 o 
   1  -1  14        7.73        8.50      1.67 o 
   2  -1  14        1.00        2.53      1.90 o 
   3  -1  14      225.80      226.33      9.80 o 
   4  -1  14        0.38        2.84      1.90 o 
   5  -1  14       20.93       22.44      3.16 o 
   6  -1  14        0.02        0.00      1.90 o 
  -7   0  14       20.43       20.05      2.79 o 
  -6   0  14       20.48       24.53      2.36 o 
  -5   0  14        0.30        0.00      1.15 o 
  -4   0  14       63.05       58.70      3.09 o 
  -3   0  14       62.62       56.32      4.86 o 
  -2   0  14      110.39      111.12      4.73 o 
  -1   0  14       27.46       25.14      1.88 o 
   0   0  14       70.59      128.13      9.14 o 
   1   0  14       63.51       67.72      3.35 o 
   2   0  14       24.83       17.07      2.53 o 
   3   0  14        9.27        6.64      2.21 o 
   4   0  14       47.93       39.83      3.79 o 
   5   0  14        0.05        0.00      1.90 o 
   6   0  14       11.81       11.70      2.53 o 
  -7   1  14       33.19       32.02      3.24 o 
  -6   1  14       17.87       24.20      2.88 o 
  -5   1  14       51.89       52.17      3.80 o 
  -4   1  14        5.48        8.68      1.90 o 
  -3   1  14       14.64       16.83      1.76 o 
  -2   1  14       52.92       50.51      3.86 o 
  -1   1  14        8.55        6.09      1.15 o 
   0   1  14        6.83        3.71      1.02 o 
   1   1  14       64.92       67.21      2.67 o 
   2   1  14       15.36       13.60      1.56 o 
   3   1  14        0.14        0.00      1.58 o 
   4   1  14       10.64        8.53      2.21 o 
   5   1  14        2.69        0.63      1.58 o 
  -7   2  14       70.26       75.85      3.87 o 
  -6   2  14        2.22        2.11      1.46 o 
  -5   2  14      127.20      131.90      4.80 o 
  -4   2  14       21.44       23.48      2.26 o 
  -3   2  14       36.37       42.34      2.25 o 
  -2   2  14        8.11        7.37      1.39 o 
  -1   2  14       10.69        9.03      1.33 o 
   0   2  14       82.12       70.99      2.92 o 
   1   2  14        2.08        1.48      0.91 o 
   2   2  14       68.19       77.68      2.79 o 
   3   2  14       63.35       60.69      4.43 o 
   4   2  14        6.23        4.74      1.90 o 
   5   2  14        0.00        1.58      1.90 o 
  -7   3  14        0.17        0.00      1.25 o 
  -6   3  14       80.49       84.11      3.94 o 
  -5   3  14       15.49       17.06      2.01 o 
  -4   3  14       18.23       17.86      1.88 o 
  -3   3  14      569.55      605.62     13.09 o 
  -2   3  14        1.84        2.77      1.15 o 
  -1   3  14       92.32       96.21      3.08 o 
   0   3  14      186.67      185.27      7.12 o 
   1   3  14       16.43       17.19      1.30 o 
   2   3  14      189.37      192.70      4.25 o 
   3   3  14        9.54        8.65      2.84 o 
   4   3  14        8.43        8.65      2.84 o 
   5   3  14        0.02        1.90      3.16 o 
   6   3  14        2.35       10.75      5.06 o 
   7   3  14        3.25        2.21      5.37 o 
   8   3  14        0.71        0.63      6.64 o 
  -7   4  14       21.33       22.27      2.40 o 
  -6   4  14       15.80       15.28      2.03 o 
  -5   4  14        2.93        3.07      2.11 o 
  -4   4  14       55.69       53.90      2.96 o 
  -3   4  14      195.98      208.27      6.06 o 
  -2   4  14        0.35        0.10      1.02 o 
  -1   4  14      786.82      767.89     15.57 o 
   0   4  14       17.43       15.30      1.33 o 
   1   4  14       65.12       61.70      2.33 o 
   2   4  14       22.83       25.74      1.59 o 
   3   4  14      414.18      450.51     10.20 o 
   4   4  14       12.22       10.55      3.64 o 
   5   4  14        0.14        1.90      2.84 o 
   6   4  14        2.15        0.32      3.79 o 
   7   4  14       40.30       29.08      6.64 o 
   8   4  14        3.81        8.22      6.64 o 
  -7   5  14        3.58        2.95      1.81 o 
  -6   5  14        5.90        5.85      1.62 o 
  -5   5  14       68.05       71.25      3.61 o 
  -4   5  14       72.72       77.94      3.55 o 
  -3   5  14      307.89      311.55      8.00 o 
  -2   5  14       56.61       50.90      2.77 o 
  -1   5  14      133.77      131.77      4.33 o 
   0   5  14       82.09       77.04      2.67 o 
   1   5  14      458.16      444.14      8.76 o 
   2   5  14      277.32      301.39      6.62 o 
   3   5  14        8.78        8.84      1.21 o 
   4   5  14      260.35      240.88     12.96 o 
   5   5  14        0.20        3.16      2.53 o 
   6   5  14       13.95       23.39      5.06 o 
   7   5  14        0.37        5.69      4.74 o 
   8   5  14       80.77       91.36     10.75 o 
  -7   6  14        0.80        0.00      1.25 o 
  -6   6  14       24.72       28.78      2.52 o 
  -5   6  14        0.17        0.00      1.44 o 
  -4   6  14       16.35       18.23      3.00 o 
  -3   6  14        0.29        0.00      0.91 o 
  -2   6  14      408.20      392.84      9.31 o 
  -1   6  14      125.49      122.46      5.17 o 
   0   6  14        1.59        2.12      0.96 o 
   1   6  14      296.25      288.59      5.94 o 
   2   6  14      265.43      253.13      5.32 o 
   3   6  14        3.08        0.95      1.42 o 
   4   6  14       97.99       78.71      6.95 o 
   5   6  14       40.56       34.77      5.37 o 
   6   6  14        8.53       12.96      4.11 o 
   7   6  14       33.36       38.25      6.64 o 
   8   6  14       47.61       55.95      8.53 o 
  -6   7  14       11.85       10.12      1.85 o 
  -5   7  14        0.66        0.00      1.34 o 
  -4   7  14       82.41       92.82      3.98 o 
  -3   7  14        0.42        0.00      1.00 o 
  -2   7  14       41.59       38.20      3.64 o 
  -1   7  14       14.13       12.75      1.56 o 
   0   7  14       59.60      118.86      4.08 o 
   1   7  14      177.93      176.97      5.03 o 
   2   7  14      109.10      104.75      3.89 o 
   3   7  14       11.32        9.17      3.16 o 
   4   7  14      171.41      193.14     11.70 o 
   5   7  14        8.81       10.75      3.48 o 
   6   7  14        0.08        1.58      2.53 o 
   7   7  14       61.18       49.63      7.27 o 
   8   7  14       65.49       70.81      9.17 o 
  -6   8  14        0.06        0.00      1.25 o 
  -5   8  14      103.54      111.67      4.70 o 
  -4   8  14       51.49       48.29      3.07 o 
  -3   8  14        0.78        1.90      1.18 o 
  -2   8  14        8.14        7.27      1.44 o 
  -1   8  14      318.50      296.76      7.63 o 
   0   8  14      122.48      113.40      4.00 o 
   1   8  14       35.40       45.33      2.47 o 
   2   8  14        6.89       12.96      3.48 o 
   3   8  14      119.15      130.55      9.17 o 
   4   8  14        4.24        5.06      3.16 o 
   6   8  14       94.87      105.90      9.48 o 
   7   8  14        8.76       10.12      4.11 o 
   8   8  14        0.00        3.79      4.74 o 
  -5   9  14       23.99       28.00      2.54 o 
  -4   9  14        3.93        3.25      1.44 o 
  -3   9  14       53.00       56.19      3.18 o 
  -2   9  14       62.40       54.09      3.03 o 
  -1   9  14        5.30        4.62      1.33 o 
   0   9  14       33.27       32.92      2.87 o 
   1   9  14       14.24       18.19      4.43 o 
   2   9  14        1.29        4.11      2.84 o 
   3   9  14       35.94       32.88      5.06 o 
   4   9  14       43.78       49.63      6.01 o 
   5   9  14        1.91        0.00      2.53 o 
   6   9  14      124.77      136.24     11.06 o 
   7   9  14        1.08        4.43      3.16 o 
  -4  10  14       15.25        8.74      1.72 o 
  -3  10  14        0.26        1.77      1.34 o 
  -2  10  14       29.29       23.78      2.80 o 
  -1  10  14        6.34        6.60      1.87 o 
   0  10  14        6.02        4.40      2.05 o 
   1  10  14       22.73       25.29      4.74 o 
   2  10  14       25.31       18.33      4.11 o 
   3  10  14        0.36        3.16      2.84 o 
   4  10  14        0.17        0.00      2.53 o 
   5  10  14        7.61       11.38      4.11 o 
   6  10  14        2.59        7.27      3.79 o 
   7  10  14       59.79       71.76      8.53 o 
  -3  11  14       52.96       65.45      9.01 o 
  -2  11  14      182.83      188.82      7.75 o 
  -1  11  14       46.27       52.16      3.86 o 
   0  11  14        3.52        1.90      2.84 o 
   1  11  14        8.39       14.86      4.11 o 
   2  11  14       35.18       32.24      5.37 o 
   3  11  14      120.78      128.97     10.12 o 
   4  11  14       28.63       30.66      5.37 o 
   5  11  14       40.76       39.83      6.32 o 
   6  11  14        0.47        5.69      3.48 o 
  -2  12  14        1.34        0.78      1.81 o 
  -1  12  14       35.98       29.93      5.22 o 
   0  12  14       71.27       75.87      7.90 o 
   1  12  14        4.08        4.43      3.16 o 
   2  12  14        0.04        2.53      2.84 o 
   3  12  14        7.82       12.01      4.43 o 
   4  12  14        1.84        0.00      2.84 o 
   5  12  14        0.90        4.43      3.79 o 
   0  13  14       14.80       22.76      5.06 o 
   1  13  14        1.55        3.79      3.48 o 
   2  13  14        5.84       14.54      4.43 o 
   3  13  14       45.93       57.22      7.27 o 
   4  13  14        2.25        0.00      3.16 o 
  -2  -5  15        0.15        0.00      3.95 o 
  -1  -5  15       63.94       75.19      6.32 o 
   0  -5  15       55.05       54.37      5.37 o 
   1  -5  15        0.04        3.16      2.53 o 
  -4  -4  15        3.91        3.03      1.56 o 
  -3  -4  15        4.86        3.18      2.05 o 
  -2  -4  15       72.72       73.57      4.55 o 
  -1  -4  15      143.92      151.42      6.64 o 
   0  -4  15        0.86        0.00      1.52 o 
   1  -4  15        1.48        0.95      1.90 o 
   2  -4  15        1.29        5.06      2.53 o 
   3  -4  15        5.74        5.69      2.84 o 
  -5  -3  15        0.33        0.00      1.40 o 
  -4  -3  15       10.95       12.24      1.78 o 
  -3  -3  15       26.96       29.97      2.44 o 
  -2  -3  15       10.75        9.67      2.20 o 
  -1  -3  15        0.01        0.00      1.44 o 
   0  -3  15      150.52      160.55      7.43 o 
   1  -3  15        6.22        5.69      2.53 o 
   2  -3  15        2.57        0.32      1.90 o 
   3  -3  15        5.05        0.32      2.21 o 
   4  -3  15       21.50       19.60      3.48 o 
  -6  -2  15        0.25        0.00      1.96 o 
  -5  -2  15        3.57        4.51      1.53 o 
  -4  -2  15        0.82        0.36      1.25 o 
  -3  -2  15      112.29      117.24      4.42 o 
  -2  -2  15      135.58      136.40      4.65 o 
  -1  -2  15       17.61       17.03      2.34 o 
   0  -2  15        0.03        0.00      1.29 o 
   1  -2  15        7.28        7.27      2.53 o 
   2  -2  15       28.89       32.56      3.79 o 
   3  -2  15       24.59       24.02      3.48 o 
   4  -2  15        0.00        0.00      1.90 o 
   5  -2  15       11.41       11.38      2.84 o 
  -6  -1  15       21.75       21.12      2.33 o 
  -5  -1  15        1.71        1.70      1.39 o 
  -4  -1  15        3.33        1.75      1.25 o 
  -3  -1  15        3.77        3.94      1.39 o 
  -2  -1  15       88.39       79.12      3.38 o 
  -1  -1  15       69.63       71.87      3.27 o 
   0  -1  15        4.92        3.64      1.74 o 
   1  -1  15        2.34        4.43      1.56 o 
   2  -1  15      126.68      123.60      6.95 o 
   3  -1  15        3.87        2.84      1.90 o 
   4  -1  15        2.12        0.00      1.90 o 
   5  -1  15        1.77        2.21      2.21 o 
   6  -1  15       24.50       31.93      4.11 o 
  -6   0  15      136.18      142.04      5.21 o 
  -5   0  15       38.02       42.13      2.86 o 
  -4   0  15        1.36        2.31      1.33 o 
  -3   0  15       19.64       22.60      2.06 o 
  -2   0  15      263.53      266.85      6.92 o 
  -1   0  15       25.33       29.71      2.39 o 
   0   0  15       80.40       97.99      5.89 o 
   1   0  15       77.29       88.16      4.02 o 
   2   0  15      169.04      174.49      8.53 o 
   3   0  15       33.04       36.04      3.79 o 
   4   0  15        0.31        1.58      1.90 o 
   5   0  15       71.40       63.22      4.74 o 
   6   0  15        5.63       14.86      3.16 o 
  -7   1  15       44.35       53.44      4.23 o 
  -6   1  15       43.37       48.86      3.78 o 
  -5   1  15        2.43        2.77      1.88 o 
  -4   1  15        1.39        0.58      1.21 o 
  -3   1  15       22.03       26.24      2.23 o 
  -2   1  15      154.59      148.92      4.80 o 
  -1   1  15       37.73       39.10      2.41 o 
   0   1  15        0.31        0.00      0.96 o 
   1   1  15      131.19      120.71      3.83 o 
   2   1  15       77.25       67.02      4.74 o 
   3   1  15       16.19       21.18      3.16 o 
   4   1  15       85.66       72.39      4.74 o 
   5   1  15        9.80        4.11      2.21 o 
  -7   2  15        1.05        0.00      1.56 o 
  -6   2  15        0.37        4.27      1.79 o 
  -5   2  15      137.12      141.10      6.26 o 
  -4   2  15        9.82       12.97      2.24 o 
  -3   2  15        0.48        2.53      1.56 o 
  -2   2  15        0.65        0.00      0.96 o 
  -1   2  15        4.86        5.98      1.28 o 
   0   2  15        5.18        6.20      1.21 o 
   1   2  15      100.98       89.82      3.81 o 
   2   2  15        0.17        0.00      1.26 o 
   3   2  15        0.20        0.63      1.58 o 
   4   2  15       15.52       19.28      2.84 o 
  -7   3  15       10.08       10.60      2.46 o 
  -6   3  15        7.92       13.10      2.20 o 
  -5   3  15      234.29      240.02      7.10 o 
  -4   3  15       45.76       45.18      2.79 o 
  -3   3  15      217.86      240.87      6.75 o 
  -2   3  15        0.02        0.14      0.86 o 
  -1   3  15       44.12       41.34      2.37 o 
   0   3  15       90.37       99.41      3.59 o 
   1   3  15      108.91      112.98      5.92 o 
   2   3  15      220.37      225.21      5.48 o 
   3   3  15        0.00        4.74      1.90 o 
   4   3  15       12.52       12.01      2.21 o 
  -7   4  15       47.44       53.74      5.14 o 
  -6   4  15        0.17        1.44      1.37 o 
  -5   4  15      396.36      429.15     10.66 o 
  -4   4  15       86.13       91.45      4.01 o 
  -3   4  15      335.40      326.49      8.37 o 
  -2   4  15       20.93       17.09      1.76 o 
  -1   4  15       42.44       39.78      3.33 o 
   0   4  15       12.10       13.09      1.30 o 
   1   4  15      111.26      102.20      3.04 o 
   2   4  15        5.41        4.29      0.90 o 
   3   4  15        4.39        3.79      1.90 o 
   4   4  15        0.00        2.84      2.21 o 
   5   4  15       19.92       24.34      4.43 o 
   6   4  15        7.22       13.28      4.74 o 
   7   4  15        8.44        8.22      5.37 o 
  -6   5  15       27.10       29.99      2.66 o 
  -5   5  15       56.81       54.75      4.75 o 
  -4   5  15       33.55       30.20      2.43 o 
  -3   5  15        9.21        8.77      1.62 o 
  -2   5  15        5.86        6.11      1.44 o 
  -1   5  15      480.19      493.03     11.01 o 
   0   5  15       41.42       42.70      2.46 o 
   1   5  15      115.23      111.23      3.24 o 
   2   5  15        0.06        0.00      0.72 o 
   3   5  15      388.22      343.62     23.77 o 
   4   5  15        6.25        7.27      3.16 o 
   5   5  15      151.97      163.74     10.75 o 
   6   5  15        0.28        6.32      3.79 o 
   7   5  15       11.86       11.70      5.06 o 
  -6   6  15        9.98       14.26      2.07 o 
  -5   6  15       10.73       11.24      1.81 o 
  -4   6  15       39.10       43.59      2.81 o 
  -3   6  15        0.37        3.59      1.33 o 
  -2   6  15       61.42       63.01      3.63 o 
  -1   6  15       14.40       14.12      1.62 o 
   0   6  15        0.04        3.13      1.48 o 
   1   6  15       10.11        8.41      1.46 o 
   2   6  15       46.73       44.40      2.01 o 
   5   6  15       16.63       18.33      4.11 o 
   6   6  15       37.92       44.57      6.01 o 
   7   6  15        0.12       10.75      4.74 o 
  -6   7  15       60.60       64.77      3.63 o 
  -5   7  15       13.86       15.54      2.07 o 
  -4   7  15        0.68        0.00      1.09 o 
  -3   7  15       12.04       14.23      1.81 o 
  -2   7  15       11.96       12.06      1.62 o 
  -1   7  15       78.32       73.34      3.25 o 
   0   7  15        0.80        0.00      1.02 o 
   1   7  15       26.25       28.05      1.69 o 
   2   7  15       73.17       71.58      7.79 o 
   3   7  15      212.27      209.26     12.01 o 
   4   7  15        4.74        8.22      3.16 o 
   5   7  15        3.90       10.75      3.48 o 
   6   7  15        4.54       13.28      3.79 o 
   7   7  15       20.73       22.13      5.37 o 
  -5   8  15        0.64        0.58      1.28 o 
  -4   8  15       14.17       14.65      1.96 o 
  -3   8  15       42.71       40.05      2.74 o 
  -2   8  15        0.13        0.00      1.00 o 
  -1   8  15        0.11        0.18      1.00 o 
   0   8  15        0.25        0.00      0.90 o 
   1   8  15        2.68        2.00      1.24 o 
   2   8  15      133.91      131.82      9.17 o 
   3   8  15        2.37        5.37      2.84 o 
   4   8  15        8.43       15.17      4.11 o 
   6   8  15       60.18       75.23      7.90 o 
   7   8  15       31.29       34.14      6.01 o 
  -4   9  15        1.05        2.14      1.37 o 
  -3   9  15        4.31       13.02      1.81 o 
  -2   9  15       16.43       15.61      1.88 o 
  -1   9  15       19.30       18.01      1.88 o 
   0   9  15        0.02        3.28      1.18 o 
   1   9  15        0.08        0.00      2.21 o 
   2   9  15       47.66       53.42      6.01 o 
   3   9  15        4.18        6.64      3.48 o 
   4   9  15       54.00       79.66      7.59 o 
   5   9  15        4.01        7.90      4.11 o 
   6   9  15       79.29       89.46      9.17 o 
   7   9  15        2.41       12.33      4.11 o 
  -4  10  15       20.80       19.96      2.25 o 
  -3  10  15       14.26       16.63      2.11 o 
  -2  10  15        4.02        4.59      1.50 o 
  -1  10  15      106.59      119.98      7.27 o 
   0  10  15      114.61       78.74     14.86 o 
   1  10  15       11.82        6.32      3.16 o 
   2  10  15       13.21       15.49      4.11 o 
   3  10  15       11.72       12.33      4.11 o 
   4  10  15       31.22       31.61      5.37 o 
   5  10  15        6.06        6.32      4.11 o 
   6  10  15        4.94        8.22      3.79 o 
  -3  11  15      123.59      142.89      6.97 o 
  -2  11  15        0.46        1.39      1.90 o 
  -1  11  15       25.57       21.67      2.80 o 
   0  11  15       21.53       22.13      4.74 o 
   1  11  15       23.85       24.66      5.06 o 
   2  11  15       70.34       79.66      7.90 o 
   3  11  15        0.69        4.74      3.48 o 
   4  11  15       10.70       14.54      4.43 o 
   5  11  15        3.74        2.21      3.48 o 
   6  11  15       11.71        9.80      4.11 o 
  -1  12  15       54.73       67.65      7.90 o 
   0  12  15       23.88       18.97      4.74 o 
   1  12  15       12.49       10.75      4.11 o 
   2  12  15        0.15        0.00      2.84 o 
   3  12  15       36.35       62.59      7.59 o 
   4  12  15       19.59       21.18      5.06 o 
  -1  -4  16        5.92        8.90      2.28 o 
   0  -4  16        4.13        4.43      2.53 o 
  -3  -3  16        4.17        2.42      1.46 o 
  -2  -3  16        5.44       11.55      2.34 o 
  -1  -3  16       62.02       58.05      4.00 o 
   0  -3  16       34.80       45.84      4.74 o 
   1  -3  16       39.61       35.09      4.43 o 
   2  -3  16        1.28        0.00      1.90 o 
  -4  -2  16       21.93       21.23      2.22 o 
  -3  -2  16       33.42       40.70      3.37 o 
  -2  -2  16        1.63        1.76      1.25 o 
  -1  -2  16       10.00       11.27      2.20 o 
   0  -2  16        2.63        0.79      1.74 o 
   1  -2  16       12.81        8.53      2.84 o 
   2  -2  16       16.89       20.86      3.48 o 
   3  -2  16        0.49        0.95      2.21 o 
   4  -2  16        1.15        1.90      2.21 o 
  -5  -1  16        0.38        0.00      1.42 o 
  -4  -1  16        5.87        5.57      1.70 o 
  -3  -1  16       10.36        7.41      2.50 o 
  -2  -1  16        0.95        1.37      1.28 o 
  -1  -1  16        4.96        5.82      1.39 o 
   0  -1  16       40.48       33.46      2.79 o 
   1  -1  16       12.90       12.01      2.84 o 
   2  -1  16        1.87        3.48      2.21 o 
   3  -1  16        8.74        5.37      2.21 o 
   4  -1  16       12.71        9.17      2.84 o 
  -5   0  16        4.85        2.14      1.51 o 
  -4   0  16      123.94      128.91      4.86 o 
  -3   0  16        3.96        2.46      1.33 o 
  -2   0  16        6.23        2.45      1.33 o 
  -1   0  16       11.19       10.45      1.64 o 
   0   0  16       20.24       30.03      2.68 o 
   1   0  16       16.94       21.18      3.16 o 
   2   0  16        0.75        0.00      1.90 o 
   3   0  16       40.43       33.51      3.79 o 
   4   0  16        0.67        0.00      1.26 o 
   5   0  16        8.62       10.75      2.53 o 
  -6   1  16      113.87      121.01      4.92 o 
  -5   1  16        0.63        3.08      1.51 o 
  -4   1  16        3.47        1.70      1.39 o 
  -3   1  16       91.95      108.77      4.26 o 
  -2   1  16       12.32        9.40      1.51 o 
  -1   1  16      114.50      119.78      5.15 o 
   0   1  16        2.50        4.60      1.23 o 
   1   1  16       52.17       54.91      4.08 o 
   2   1  16       15.17       12.96      2.84 o 
   3   1  16        1.53        0.00      1.58 o 
   4   1  16        1.64        0.95      1.90 o 
   5   1  16       77.43       71.44      5.37 o 
  -6   2  16        0.24        1.26      1.79 o 
  -5   2  16      344.61      389.78     11.02 o 
  -4   2  16       17.82       15.26      2.01 o 
  -3   2  16        3.34        2.39      1.39 o 
  -2   2  16        7.23        8.25      1.51 o 
  -1   2  16      130.10      132.69      4.44 o 
   0   2  16        0.34        0.43      0.96 o 
   1   2  16       90.10      101.81      6.19 o 
   2   2  16        5.55        7.90      2.21 o 
   3   2  16      114.22      116.01      6.32 o 
   4   2  16       32.49       30.66      3.48 o 
  -6   3  16       20.70       15.00      2.56 o 
  -5   3  16       68.32       70.63      4.47 o 
  -4   3  16       43.80       40.85      3.48 o 
  -3   3  16        2.71        0.84      1.15 o 
  -2   3  16       17.83       14.53      1.70 o 
  -1   3  16      112.36      103.23      3.89 o 
   0   3  16       40.64       36.09      2.25 o 
   1   3  16      183.74      186.13      5.05 o 
   2   3  16      165.04      181.45      5.92 o 
   3   3  16       24.64       30.03      3.48 o 
   4   3  16        0.67        0.00      1.58 o 
  -6   4  16        2.22        2.21      1.79 o 
  -5   4  16      119.26      137.08      5.21 o 
  -4   4  16        4.08        5.52      1.51 o 
  -3   4  16        0.08        0.00      1.02 o 
  -2   4  16        9.36        9.39      1.34 o 
  -1   4  16       27.62       26.11      1.77 o 
   0   4  16       16.28       22.20      1.83 o 
   1   4  16       18.83       18.92      2.52 o 
   2   4  16      374.61      388.06     10.17 o 
   3   4  16      195.64      206.10      8.85 o 
  -6   5  16        3.71        3.17      1.57 o 
  -5   5  16       36.62       34.03      3.03 o 
  -4   5  16      154.61      153.54      5.39 o 
  -3   5  16       17.45       15.87      1.94 o 
  -2   5  16        4.23        4.84      1.39 o 
  -1   5  16       42.18       43.96      2.23 o 
   0   5  16       17.80       15.64      1.41 o 
   1   5  16      108.34      103.64      3.65 o 
   2   5  16        0.10        0.00      1.00 o 
   3   5  16       22.50       18.05      2.84 o 
   5   5  16       12.97       19.91      3.79 o 
   6   5  16        7.28       18.33      4.74 o 
   7   5  16      112.54      142.88     12.33 o 
  -5   6  16        3.89        5.94      1.62 o 
  -4   6  16       18.91       21.14      2.24 o 
  -3   6  16       55.62       55.74      3.18 o 
  -2   6  16       17.64       16.90      1.88 o 
  -1   6  16       71.65       67.90      4.34 o 
   0   6  16        5.12        4.86      1.41 o 
   1   6  16        1.92        2.03      0.88 o 
   2   6  16       32.33       33.50      1.80 o 
   3   6  16      643.10      691.65     28.45 o 
   5   6  16       19.83       35.09      5.06 o 
   6   6  16        8.23       23.39      4.43 o 
   7   6  16        5.33        9.17      4.43 o 
  -5   7  16       29.33       37.22      2.89 o 
  -4   7  16       24.57       22.21      2.22 o 
  -3   7  16       10.02       11.47      1.83 o 
  -2   7  16        0.47        0.93      1.15 o 
  -1   7  16       36.57       30.29      2.33 o 
   0   7  16       73.86       75.06      3.33 o 
   1   7  16        3.72        3.95      1.02 o 
   2   7  16        1.96        3.97      1.58 o 
   3   7  16       62.36       59.11      6.32 o 
   4   7  16      130.88      134.03      9.80 o 
   5   7  16        2.78        9.48      3.16 o 
   6   7  16       15.92       43.62      6.01 o 
   7   7  16        3.25       12.64      4.74 o 
  -4   8  16        0.16        1.72      1.44 o 
  -3   8  16       12.75       13.06      1.96 o 
  -2   8  16        7.70        5.51      1.51 o 
  -1   8  16       64.98       57.91      3.11 o 
   0   8  16        0.13        7.90      3.16 o 
   1   8  16        0.05        0.00      0.90 o 
   2   8  16       10.23       10.75      3.48 o 
   3   8  16       12.06        9.17      3.16 o 
   4   8  16       18.56       31.93      5.06 o 
   5   8  16        4.61       19.28      4.11 o 
   6   8  16       19.42       37.93      5.69 o 
  -4   9  16        0.89        1.98      1.47 o 
  -3   9  16        4.28        3.77      1.40 o 
  -2   9  16       19.84       24.50      2.29 o 
  -1   9  16        0.50        2.23      1.25 o 
   0   9  16      116.95      118.77      7.02 o 
   1   9  16       11.18       14.22      3.79 o 
   2   9  16        0.61        3.48      2.53 o 
   3   9  16        0.46        0.00      2.21 o 
   4   9  16       19.95       30.35      5.06 o 
   6   9  16       97.06      104.95      9.48 o 
  -3  10  16       19.23       17.24      2.15 o 
  -2  10  16        1.43        1.59      1.37 o 
  -1  10  16       51.52       44.37      3.79 o 
   0  10  16       46.65       44.26      6.32 o 
   1  10  16       11.81        9.80      3.48 o 
   2  10  16       16.93       27.19      5.06 o 
   3  10  16        2.85        6.64      3.48 o 
   4  10  16       37.35       63.22      7.59 o 
   5  10  16       23.51       27.82      5.69 o 
  -2  11  16        7.06        4.71      2.21 o 
  -1  11  16       34.52       27.46      7.74 o 
   0  11  16        0.22        0.00      2.21 o 
   1  11  16        2.87        3.79      3.16 o 
   2  11  16       21.90       23.39      5.06 o 
   3  11  16        4.50       10.12      4.11 o 
   4  11  16       21.76       24.02      5.37 o 
   0  12  16        2.32        1.58      2.84 o 
   1  12  16        8.89       21.50      5.06 o 
   2  12  16       12.78       14.54      4.74 o 
   3  12  16        2.79        6.95      3.79 o 
  -2  -2  17        4.93        5.99      1.57 o 
  -1  -2  17        1.77        3.33      1.89 o 
   0  -2  17       84.03       70.18      5.69 o 
   1  -2  17        5.26        5.37      2.53 o 
  -4  -1  17        9.09        6.54      2.11 o 
  -3  -1  17        0.10        0.00      1.62 o 
  -2  -1  17        0.40        0.00      1.21 o 
  -1  -1  17        4.38        3.82      1.39 o 
   0  -1  17       16.72       18.65      3.48 o 
   1  -1  17        0.92        0.00      1.90 o 
   2  -1  17        1.00        0.00      1.58 o 
   3  -1  17        1.45        0.00      1.90 o 
  -4   0  17        0.00        0.04      1.25 o 
  -3   0  17        3.31        3.68      1.44 o 
  -2   0  17        2.04        0.63      1.28 o 
  -1   0  17       29.19       30.08      2.99 o 
   0   0  17       62.07       83.08      4.75 o 
   1   0  17       30.44       38.88      4.11 o 
   2   0  17        5.68        4.11      2.53 o 
   3   0  17       67.64       69.86      5.37 o 
   4   0  17       58.75       48.36      4.74 o 
  -5   1  17       49.34       51.41      3.34 o 
  -4   1  17        4.77        6.03      1.93 o 
  -3   1  17        0.89        1.42      1.30 o 
  -2   1  17        0.41        1.75      1.21 o 
  -1   1  17        3.59        5.12      1.39 o 
   0   1  17       79.38       83.89      3.47 o 
   1   1  17       16.01       14.54      2.84 o 
   2   1  17       53.15       45.84      4.43 o 
   3   1  17       44.57       50.26      4.43 o 
   4   1  17       79.86       92.94      6.01 o 
  -5   2  17       17.93       20.91      2.37 o 
  -4   2  17        1.50        3.52      2.08 o 
  -3   2  17       41.64       61.87      4.02 o 
  -2   2  17        9.49        7.67      1.51 o 
  -1   2  17        4.89        4.05      1.33 o 
   0   2  17        1.01        2.01      1.21 o 
   1   2  17       58.83       51.48      3.35 o 
   2   2  17      105.73      101.79      6.32 o 
   3   2  17        0.71        0.00      1.58 o 
   4   2  17        1.00        0.32      1.90 o 
  -5   3  17        3.81        4.27      2.01 o 
  -4   3  17        0.38        1.63      1.25 o 
  -3   3  17      159.35      174.97      5.66 o 
  -2   3  17        0.08        0.75      1.21 o 
  -1   3  17       52.87       58.69      3.04 o 
   0   3  17       30.37       28.54      2.63 o 
   1   3  17      103.20       91.09      4.26 o 
   2   3  17        2.38        0.32      1.90 o 
   3   3  17        0.08        0.00      1.58 o 
  -5   4  17       45.36       49.43      3.91 o 
  -4   4  17        4.07        4.07      1.89 o 
  -3   4  17      120.68      134.65      4.86 o 
  -2   4  17        0.72        0.00      1.11 o 
  -1   4  17        0.05        0.00      1.08 o 
   0   4  17        0.00        1.31      1.15 o 
   1   4  17       28.40       29.38      2.06 o 
   2   4  17       63.14       63.06      3.35 o 
   3   4  17       23.43       33.19      3.48 o 
  -5   5  17        9.42        8.35      2.21 o 
  -4   5  17        4.48        3.08      1.44 o 
  -3   5  17        2.11        0.72      1.25 o 
  -2   5  17       78.80       81.83      3.19 o 
  -1   5  17        0.07        1.17      1.28 o 
   0   5  17       65.54       66.59      3.04 o 
   1   5  17       27.10       23.92      2.11 o 
   2   5  17        6.47        3.14      1.44 o 
  -4   6  17       42.87       51.90      3.26 o 
  -3   6  17       49.03       53.10      3.28 o 
  -2   6  17       76.58       73.89      3.55 o 
  -1   6  17       57.06       62.01      2.76 o 
   0   6  17       45.45       44.28      2.25 o 
   1   6  17      137.53      138.16      3.91 o 
   2   6  17      105.13       72.07      4.74 o 
   3   6  17        2.13        0.63      2.53 o 
   4   6  17       18.84       33.51      4.74 o 
   5   6  17       25.37       37.62      5.06 o 
   6   6  17       30.47       48.05      6.32 o 
  -4   7  17       20.15       25.82      2.44 o 
  -3   7  17        0.86        0.25      1.30 o 
  -2   7  17        1.48        1.61      1.19 o 
  -1   7  17       57.91       56.06      3.30 o 
   0   7  17       30.06       35.28      2.10 o 
   1   7  17       29.69       28.18      1.83 o 
   2   7  17        9.19       12.01      3.48 o 
   3   7  17        0.05        0.63      2.53 o 
   5   7  17       30.99       48.36      6.01 o 
   6   7  17       26.80       64.49      6.95 o 
  -3   8  17        5.55        3.91      1.57 o 
  -2   8  17       30.29       36.92      2.70 o 
  -1   8  17        1.90        2.20      1.28 o 
   0   8  17        4.70        6.25      1.44 o 
   1   8  17       24.47       31.04      2.80 o 
   2   8  17        1.65        3.79      2.84 o 
   3   8  17       18.62       19.28      4.11 o 
   4   8  17       11.05       12.64      4.11 o 
  -3   9  17       13.76       15.86      2.40 o 
  -2   9  17       12.99       13.80      1.93 o 
  -1   9  17        9.64        6.24      1.50 o 
   0   9  17        2.96        2.42      1.25 o 
   1   9  17        4.92        6.95      3.16 o 
   2   9  17       24.12       36.98      5.37 o 
   3   9  17        3.15        2.53      2.84 o 
   4   9  17       27.42       43.94      6.32 o 
  -2  10  17        1.46        1.04      1.47 o 
  -1  10  17        0.23        0.00      1.28 o 
   0  10  17       12.67       10.75      3.79 o 
   1  10  17        6.05        4.11      3.16 o 
   2  10  17        0.23        0.00      2.21 o 
   3  10  17       18.27       28.77      5.37 o 
   4  10  17        0.90        0.95      3.16 o 
   0  11  17        5.06        6.32      3.48 o 
   1  11  17        6.18       13.59      4.11 o 
   2  11  17       79.94       79.66      7.90 o 
   3  11  17       19.84       17.39      4.74 o 
  -2   0  18        0.02        0.93      1.33 o 
  -1   0  18      116.56      120.66      7.77 o 
   0   0  18        0.05        5.69      2.53 o 
   1   0  18       43.85       49.95      5.06 o 
   2   0  18        0.87        0.00      1.90 o 
  -3   1  18       14.30       11.43      1.88 o 
  -2   1  18        5.45        9.15      1.70 o 
  -1   1  18       24.94       31.49      2.41 o 
   0   1  18        8.16       11.83      2.24 o 
   1   1  18      126.09      128.02      7.59 o 
   2   1  18        7.37       11.70      3.16 o 
   3   1  18        0.25        0.95      1.90 o 
  -3   2  18        5.25        3.64      1.57 o 
  -2   2  18       48.03       51.39      3.53 o 
  -1   2  18        5.31        7.68      1.64 o 
   0   2  18       20.33       20.97      1.99 o 
   1   2  18        1.46        0.00      1.21 o 
   2   2  18       17.52       16.44      3.16 o 
   3   2  18        1.83        1.26      2.21 o 
  -3   3  18        0.07        4.00      1.46 o 
  -2   3  18        0.00        0.63      1.21 o 
  -1   3  18       13.76       13.47      1.76 o 
   0   3  18       86.03       99.45      3.82 o 
   1   3  18      108.50      117.70      5.03 o 
   2   3  18       29.85       25.60      3.48 o 
   3   3  18       35.63       51.53      4.74 o 
  -4   4  18       52.17       62.20      4.26 o 
  -3   4  18       35.66       37.87      2.73 o 
  -2   4  18        5.42        5.83      1.57 o 
  -1   4  18        0.31        0.19      1.22 o 
   0   4  18        2.51        3.16      1.28 o 
   1   4  18        0.05        1.42      1.34 o 
   2   4  18        5.22        8.17      1.74 o 
  -3   5  18        1.45        1.29      1.44 o 
  -2   5  18       88.04       93.39      4.01 o 
  -1   5  18        8.77        9.23      1.62 o 
   0   5  18        7.19        7.85      1.46 o 
   1   5  18        1.36        3.43      1.44 o 
   2   5  18      105.43      110.74     14.54 o 
  -3   6  18        2.27        9.21      3.00 o 
  -2   6  18       15.59       14.63      1.94 o 
  -1   6  18        3.28        2.74      1.28 o 
   0   6  18        2.65        3.50      1.25 o 
   1   6  18       17.79       13.22      1.64 o 
  -3   7  18        2.21        6.44      1.66 o 
  -2   7  18       41.79       41.39      2.81 o 
  -1   7  18       11.67       15.67      1.69 o 
   0   7  18        2.13        1.45      1.02 o 
   1   7  18        7.72        7.16      1.37 o 
   2   7  18        0.16        0.32      2.21 o 
   3   7  18        0.01        0.00      2.84 o 
  -2   8  18       29.99       35.43      3.20 o 
  -1   8  18       15.61       14.27      1.93 o 
   0   8  18        2.88        1.64      1.04 o 
   1   8  18       13.25       11.33      2.10 o 
   2   8  18       54.34       87.88      7.90 o 
   3   8  18        2.02        2.21      3.16 o 
   4   8  18       18.07       18.02      4.74 o 
  -1   9  18       26.25       30.95      2.52 o 
   0   9  18        4.35        7.72      2.05 o 
   1   9  18       12.47       18.65      4.11 o 
   2   9  18        2.18        3.16      2.84 o 
   3   9  18        4.99        7.59      3.48 o 
   1  10  18        1.97        1.90      2.84 o 
   0   2  19        8.28        5.75      1.89 o 
   1   2  19        3.12        0.00      1.90 o 
  -1   3  19        1.38        6.07      1.51 o 
   0   3  19       21.34       22.85      4.11 o 
   1   3  19       89.23      106.24     16.60 o 
   2   3  19       33.30       35.09      4.11 o 
  -2   4  19       47.47       40.99      2.79 o 
  -1   4  19        4.98        5.79      1.49 o 
   0   4  19        9.41        5.56      1.39 o 
   1   4  19       50.30       65.85      3.68 o 
   2   4  19        0.65        2.53      2.21 o 
  -1   5  19        1.74        1.63      1.25 o 
   0   5  19        5.67        5.14      1.39 o 
   1   5  19       70.29       74.69      4.43 o 
   2   5  19        2.21        0.95      1.90 o 
  -1   6  19        2.08        0.53      1.39 o 
   0   6  19        1.43        0.00      1.20 o 
   1   6  19       15.06       20.98      2.46 o 
   0   7  19       30.47       33.04      3.09 o 
                                                 
